# Supplementary material for: Modulation of ACD6 dependent hyperimmunity by natural alleles of an Arabidopsis thaliana NLR resistance gene
Source: PLoS Genet. 2018 Sep 20;14(9):e1007628. doi: 10.1371/journal.pgen.1007628 (PMC6168153; doi:10.1371/journal.pgen.1007628)
Supplement: S1 Table — (XLSX) [file pgen.1007628.s009.xlsx]

## Sheet: Necrosis phenotype
S1 Table. Variation of necrotic phenotype from natural populations with Est-1 like ACD6 allele.
Accession Name	Average rounded necrosis score	Necrosis score individual plants	Country	Latitude	Longtitude
Zdarec3	5	5	CZE	49.3667	16.2667
		5
		5
		5
		5
		5
Brösarp-11-135	4	4	SWE	55.7167	14.1333
		3
		4
		5
		4
		4
MNF-Riv-21	5	5	USA	43.5139	-86.1859
		5
		5
		5
		5
		5
MNF-Jac-12	5	5	USA	43.5187	-86.1739
		5
		5
		5
		5
		5
MNF-Pin-39	2	2	USA	43.5356	-86.1788
		2
		1
		3
		2
		2
UKSW06-226	5	5	UK	50.4	-4.9
		5
		5
		5
		5
		5
Ty-1	2	2	UK	56.4	-5.2
		2
		2
		3
		2
		2
T670	3	3	SWE	55.8364	13.3075
		3
		2
		4
		3
		3
TDr-5	4	4	SWE	55.7692	14.1369
		4
		4
		5
		3
		4
TGR 02	5	5	SWE	62.806	18.1896
		5
		5
		5
		5
		5
TOM 01	5	5	SWE	62.9611	18.3589
		5
		5
		5
		5
		5
UduI 3-36	5	5	CZE	49.2771	16.6314
		5
		5
		5
		5
		5
UduI 4-9	5	5	CZE	49.2771	16.6314
		5
		5
		5
		5
		5
An-1	3	3	BEL	51.2167	4.4
		3
		3
		3
		3
		3
CIBC-5	3	3	UK	51.4083	-0.6383
		2
		4
		2
		4
		3
Gu-0	3	3	GER	50.3	8
		2
		3
		4
		3
		3
Mz-0	5	5	GER	50.3	8.3
		5
		5
		5
		5
		5
Ang-0	5	5	BEL	50.3	5.3
		5
		5
		5
		5
		5
En-D	3	3	GER	50	8.5
		2
		4
		2
		4
		3
Ove-0	3	3	GER	53.3422	8.42255
		4
		2
		3
		3
		3
Tac-0	3	3	USA	47.2413	-122.459
		2
		4
		3
		3
		3
H55	5	5	CZE	49	15
		5
		5
		5
		5
		5
RLD-1	5	5	unknown
		5
		5
		5
		5
		5
PNA3.40	2	2	USA	42.0945	-86.3253
		2
		2
		2
		1
		3
Gy-0	5	5	FRA	49	2
		5
		5
		5
		5
		5
THÃ– 03	5	5	SWE	62.7989	17.9103
		5
		5
		5
		4
		5
En-1	2	2	GER	50	8.5
		2
		2
		1
		2
		2
In-0	3	3	AUT	47.5	11.5
		3
		3
		2
		4
		3
Rak-2	2	2	CZE	49	16
		2
		1
		3
		2
		2
Västervik	3	3	SWE	57.75	16.6333
		4
		2
		3
		3
		3
Xan-3	3	3	AZE	38.6536	48.7992
		4
		3
		3
		2
		3
Lag1-8	5	5	GEO	41.8296	46.2831
		5
		5
		5
		5
		5
Bar 1	5	5	SWE	62.8698	18.381
		5
		5
		5
		5
		4
Puk-1	4	4	SWE	56.1633	14.6806
		4
		5
		4
		4
		4
IP-Coa-0	1	1	POR	38.45	-7.5
		1
		1
		1
		2
		1
IP-All-0	3	3	ESP	42.19	-7.8
		3
		2
		4
		3
		3
IP-Cum-1	4	4	ESP	38.07	-6.66
		3
		4
		4
		4
		4
IP-Hoy-0	3	3	ESP	40.4	-5
		2
		4
		3
		3
		4
IP-Pds-1	1	1	ESP	42.87	-6.45
		1
		1
		2
		1
		1
IP-Pro-0	4	4	ESP	43.28	-6.01
		4
		4
		4
		4
		3
Lesno-4	4	4	RUS	53.04	51.96
		4
		4
		4
		5
		3
Lesno-1	3	3	RUS	53.04	51.9
		2
		4
		3
		4
		2
Mitterberg-3-188	3	3	ITA	46.37	11.28
		3
		3
		3
		4
		2
Mitterberg-3-189	3	3	ITA	46.37	11.28
		4
		2
		3
		3
		3
Bela-1	5	5	SVK	48.47	18.94
		5
		5
		5
		5
		5
Bela-4	5	5	SVK	48.47	18.94
		5
		5
		5
		5
		5
Iasi-1	4	4	ROU	47.16	27.59
		4
		4
		4
		5
		3
Alt-1	1	1	GER	48.59	9.22
		1
		1
		1
		1
		2
Tu-PK-7	3	3	GER	48.52	9.05
		3
		3
		2
		4
		3
Smt-1	1	1	ESP	40.95	-5.63
		1
		1
		1
		2
		1
Ven-0	1	1	ESP	40.76	-4.01
		1
		1
		1
		2
		1
Ty-0	2	2	UK	56.4278	-5.23439
		2
		2
		2
		2
		2
Rmx-A180	0	0	USA	42.036	-86.511
		0
		0
		0
		0
		0
Bs-5	1	1	SUI	47.5	7.5
		1
		1
		1
		1
		1
UKSE06-500	0	0	UK	51.1	0.6
Eden-6	2	2	SWE	62.877	18.177
Rd-0	5	5	GER	50.5	8.5
IP-Hom-4	2	2	ESP	40.82	-1.68
IP-Vae-2	3	3	ESP	42.1	-5.44
Pie-0	1	1	ESP	40.46	-5.32
FOR-23	0	0	FRA	48.57	4.41
Br-0	1	1	CZE	49.2	16.6166
Co-2	1	1	POR	40.12	-8.25
PLY-20	2	2	FRA	48.59	4.24
