# Supplementary material for: Modulation of ACD6 dependent hyperimmunity by natural alleles of an Arabidopsis thaliana NLR resistance gene
Source: PLoS Genet. 2018 Sep 20;14(9):e1007628. doi: 10.1371/journal.pgen.1007628 (PMC6168153; doi:10.1371/journal.pgen.1007628)
Supplement: S2 Table — (XLSX) [file pgen.1007628.s010.xlsx]

## Sheet: Sheet1
S2 Table. Phenotypic segregation of ACD6-dependent necrosis phenotype 40 days after sowing, and goodness-of-fit to 3:1 segregation ratio.
F2 population	Number of individual	Observed			Expected			Chi-square Test	P-value
		Lesioned	Non-lesioned		Lesioned	Non-lesioned
Pro-0/Est-1	403	324	79		303	100		5.87	0.0015
RmxA180/Est-1	270	232	38		205	69		16.79	4 x 10-5
Bs-5/Est-1	255	237	18		192	63		42.69	6 x 10-11
