# Supplementary material for: Modulation of ACD6 dependent hyperimmunity by natural alleles of an Arabidopsis thaliana NLR resistance gene
Source: PLoS Genet. 2018 Sep 20;14(9):e1007628. doi: 10.1371/journal.pgen.1007628 (PMC6168153; doi:10.1371/journal.pgen.1007628)
Supplement: S3 Table — (XLSX) [file pgen.1007628.s011.xlsx]

## Sheet: Sheet1
S3 Table. Summary of phenotypic variance explained by individual QTL with and without interaction.
F2 Population	Variance Explained by each QTL
	Full (y ~ Q1 + Q2 + Q1:Q2)				Additive (y ~ Q1 + Q2 )				Interaction (y ~ Q1:Q2)
	LOD	% Var	X2		LOD	% Var	X2		LOD	% Var	X2
Pro-0/Est-1	17.37	23.14	4.88-14		16.7632	22.43	6.66-16		0.695	0.71	0.59
RmxA180/Est-1	4.12	8.68	8.69-05		NA	NA	NA		NA	NA	NA
Bs-5/Est-1	8.97	14.96	1.82-06		8.75	14.62	3.71-08		0.33	0.24	0.91
