# Supplementary material for: Modulation of ACD6 dependent hyperimmunity by natural alleles of an Arabidopsis thaliana NLR resistance gene
Source: PLoS Genet. 2018 Sep 20;14(9):e1007628. doi: 10.1371/journal.pgen.1007628 (PMC6168153; doi:10.1371/journal.pgen.1007628)
Supplement: S4 Table — (XLSX) [file pgen.1007628.s012.xlsx]

## Sheet: Annotation of dataset
S4 Table. Genotypes of three F2 mapping populations from crosses of Est-1 to Pro-0, Rmx-A180, and Bs-5.
	2490319
	1
Phenotype	5.53
1	B

## Sheet: Pro-0 Est-1_F2
	75793	144140	236241	307847	408881	586938	843072	1001659	1089125	1586415	1681452	2125495	2296072	2808268	3078373	3537742	3618754	3791927	3890049	4347480	4566473	4851049	5307468	5468768	5567716	5739629	5830966	5949430	6346187	6505211	6940395	8023068	8408094	8746915	9403579	9599096	9744395	9835138	10192745	10410086	10785857	11015659	11318623	11472488	11593486	11948006	12113745	12209757	12817924
	1	1	1	1	1	1	1	1	1	1	1	1	1	1	1	1	1	1	1	1	1	1	1	1	1	1	1	1	1	1	1	1	1	1	1	1	1	1	1	1	1	1	1	1	1	1	1	1	1
Phenotype	0.19	0.36	0.59	0.77	1.02	1.47	2.11	2.5	2.72	3.97	4.2	5.31	5.74	7.02	7.7	8.84	9.05	9.48	9.73	10.87	11.42	12.13	13.27	13.67	13.92	14.35	14.58	14.87	15.87	16.26	17.35	20.06	21.02	21.87	23.51	24	24.36	24.59	25.48	26.03	26.96	27.54	28.3	28.68	28.98	29.87	30.28	30.52	32.04
0	A	A	A	A	A	NA	A	A	A	NA	NA	NA	A	A	NA	A	A	A	A	NA	A	A	A	NA	NA	NA	A	NA	A	A	A	A	A	NA	H	NA	NA	A	NA	NA	H	A	A	H	NA	H	NA	NA	NA
0	A	NA	NA	NA	NA	NA	NA	A	NA	NA	NA	NA	NA	NA	NA	NA	NA	NA	A	NA	NA	NA	NA	NA	NA	NA	NA	NA	NA	NA	NA	NA	NA	NA	NA	NA	NA	NA	NA	NA	A	NA	NA	NA	NA	NA	NA	A	NA
0	B	B	NA	B	B	NA	B	B	B	B	B	NA	B	NA	NA	B	B	B	B	NA	B	B	B	B	B	NA	B	NA	B	B	B	B	NA	B	B	NA	NA	NA	NA	NA	B	NA	NA	B	B	B	B	B	NA
0	NA	NA	NA	NA	B	NA	NA	NA	NA	NA	NA	NA	NA	NA	NA	NA	NA	NA	NA	NA	NA	NA	NA	NA	NA	NA	NA	NA	NA	NA	NA	NA	NA	NA	NA	NA	NA	NA	NA	NA	NA	NA	NA	NA	NA	NA	NA	B	NA
0	NA	A	NA	NA	NA	NA	NA	NA	NA	A	NA	NA	NA	NA	NA	NA	NA	NA	A	NA	NA	NA	NA	NA	NA	NA	NA	NA	NA	NA	A	A	A	A	NA	NA	NA	NA	NA	A	NA	NA	NA	NA	NA	NA	NA	A	NA
0	A	A	A	A	NA	A	A	A	A	A	NA	A	A	A	A	NA	A	NA	A	NA	A	A	A	A	A	A	A	NA	NA	NA	A	A	A	A	H	NA	A	NA	A	A	A	A	A	NA	NA	H	H	A	A
0	NA	NA	NA	NA	B	NA	NA	B	NA	NA	NA	NA	NA	NA	NA	NA	NA	NA	NA	NA	NA	NA	NA	NA	NA	NA	NA	NA	NA	NA	NA	NA	NA	NA	NA	NA	NA	NA	NA	NA	NA	NA	NA	NA	NA	NA	NA	B	NA
0	NA	NA	H	A	A	A	H	NA	NA	NA	NA	NA	A	NA	NA	NA	A	NA	H	H	H	H	NA	NA	NA	NA	H	NA	NA	NA	NA	NA	NA	A	B	NA	NA	NA	NA	A	NA	NA	NA	NA	A	A	NA	A	A
0	H	NA	H	B	NA	NA	A	B	H	NA	NA	NA	H	NA	H	H	NA	NA	H	A	A	A	A	NA	A	NA	A	A	NA	A	NA	A	A	A	A	A	A	NA	A	A	A	NA	A	NA	A	A	NA	A	A
0	NA	NA	A	A	NA	A	NA	A	NA	A	NA	NA	NA	NA	A	A	NA	NA	A	A	NA	A	A	NA	NA	NA	NA	NA	NA	NA	NA	A	A	NA	A	NA	NA	NA	A	NA	A	A	NA	NA	A	NA	A	B	A
0	A	NA	NA	NA	NA	NA	NA	NA	NA	NA	NA	NA	NA	NA	NA	NA	NA	NA	A	NA	NA	NA	A	NA	NA	NA	NA	NA	NA	NA	NA	NA	NA	NA	NA	NA	B	NA	NA	A	NA	NA	NA	NA	B	NA	NA	A	NA
0	A	NA	NA	NA	NA	A	A	A	NA	A	NA	NA	A	NA	A	A	A	A	A	A	A	A	A	A	A	NA	A	A	NA	NA	A	A	A	A	A	NA	A	NA	A	A	A	NA	NA	A	A	A	NA	A	A
0	H	NA	NA	NA	NA	NA	NA	NA	NA	B	NA	NA	NA	NA	NA	H	NA	NA	NA	B	NA	NA	NA	NA	NA	NA	A	H	NA	NA	NA	NA	NA	NA	A	NA	NA	NA	NA	NA	A	NA	NA	NA	NA	NA	NA	NA	NA
0	H	H	H	H	H	A	H	H	H	H	H	H	B	NA	NA	B	NA	B	NA	NA	NA	B	NA	B	B	B	NA	NA	B	B	B	B	NA	H	H	H	H	A	A	A	H	A	A	H	H	H	H	H	A
0	B	B	B	B	B	NA	B	B	B	B	B	B	B	NA	B	B	B	B	B	B	B	B	B	B	B	B	B	B	B	B	B	B	NA	B	B	B	B	NA	NA	NA	B	NA	NA	B	B	B	B	B	NA
0	NA	B	B	B	B	NA	B	B	B	NA	B	B	B	NA	B	B	B	B	NA	NA	NA	B	B	B	B	B	B	B	B	B	B	B	NA	B	B	B	B	NA	A	A	NA	A	A	A	A	A	A	NA	A
0	B	B	B	B	B	NA	B	B	B	B	B	B	B	NA	B	B	B	B	B	B	B	B	B	B	B	B	B	B	B	B	B	B	NA	B	B	B	B	NA	NA	NA	B	NA	NA	B	B	B	B	B	NA
0	H	NA	NA	NA	NA	A	NA	A	NA	A	NA	NA	A	NA	NA	A	A	A	A	NA	NA	A	A	NA	A	NA	NA	NA	A	A	NA	A	NA	NA	NA	NA	NA	NA	A	A	A	A	NA	A	A	NA	NA	NA	A
0	NA	A	A	A	A	A	NA	NA	NA	NA	A	A	A	A	NA	A	NA	A	NA	NA	NA	A	NA	A	A	A	A	A	A	A	H	H	A	H	H	H	H	A	A	A	H	A	A	H	H	H	H	NA	A
0	H	H	H	H	H	A	H	H	H	H	H	H	H	A	H	H	H	H	H	NA	A	A	A	A	A	NA	A	A	A	A	A	A	A	A	A	A	A	A	A	A	NA	A	A	A	A	A	A	NA	A
0	A	A	A	A	A	A	A	A	A	A	A	NA	A	NA	H	NA	H	A	H	H	H	B	B	B	B	NA	B	B	B	B	B	B	NA	B	B	B	B	NA	NA	NA	B	NA	NA	B	B	B	B	B	NA
0	H	H	H	H	H	A	H	H	H	NA	NA	NA	H	A	NA	H	H	H	H	H	H	H	H	H	H	H	H	H	H	A	NA	H	A	NA	H	B	NA	NA	A	A	H	A	A	H	H	H	A	A	A
0	NA	NA	H	H	H	NA	H	H	H	H	H	H	H	A	H	H	H	H	H	H	H	H	H	H	H	H	H	H	H	H	H	H	NA	H	H	H	H	A	A	NA	H	A	A	H	H	H	H	H	NA
0	B	B	B	B	B	NA	B	B	B	B	B	B	B	NA	B	B	B	B	B	B	B	B	B	B	B	B	B	B	B	B	B	B	NA	B	B	B	B	NA	NA	NA	B	NA	NA	B	B	B	B	B	NA
0	H	NA	NA	NA	NA	NA	NA	NA	NA	NA	NA	NA	NA	NA	NA	B	A	NA	NA	NA	A	NA	NA	NA	NA	NA	NA	NA	NA	NA	NA	NA	NA	B	B	NA	B	NA	NA	NA	NA	NA	NA	NA	A	NA	NA	NA	NA
0	H	A	H	H	H	A	H	NA	NA	H	A	NA	NA	A	H	NA	H	H	H	H	H	H	H	H	H	H	H	H	NA	NA	NA	H	A	H	H	H	H	NA	A	A	H	A	A	H	H	H	H	NA	A
0	A	A	A	A	A	A	A	A	A	A	A	A	A	NA	A	A	A	A	A	A	A	A	A	A	A	A	A	A	A	A	NA	A	A	A	A	A	A	NA	A	A	A	A	A	A	A	A	A	A	A
0	B	B	B	NA	B	NA	B	B	B	B	B	NA	B	NA	NA	NA	B	NA	B	B	NA	B	B	NA	B	NA	NA	B	NA	B	NA	NA	NA	H	B	B	NA	NA	NA	NA	B	NA	NA	B	B	B	NA	NA	A
0	H	NA	NA	B	H	NA	B	B	B	B	B	B	B	NA	B	B	B	B	B	B	B	B	B	B	B	B	B	B	NA	B	B	B	NA	B	B	B	B	NA	NA	NA	B	NA	NA	B	B	B	B	B	NA
0	H	NA	H	H	NA	A	A	A	A	A	A	A	A	A	A	A	A	A	A	A	A	A	A	A	A	NA	A	A	A	NA	A	A	A	A	A	A	A	A	A	A	A	A	A	A	A	A	A	A	A
0	NA	NA	NA	NA	NA	NA	NA	NA	NA	NA	NA	NA	NA	NA	NA	NA	NA	NA	NA	NA	NA	NA	NA	NA	NA	NA	NA	NA	NA	NA	NA	B	NA	NA	NA	NA	NA	NA	NA	NA	NA	A	NA	NA	NA	NA	NA	NA	NA
0	NA	B	B	B	B	NA	NA	NA	B	NA	B	B	B	NA	B	B	NA	B	NA	NA	NA	B	B	B	B	B	B	B	B	B	B	NA	NA	B	NA	B	B	NA	NA	NA	NA	NA	NA	B	B	NA	B	B	NA
0	H	H	H	H	H	NA	H	H	H	H	H	H	H	A	H	H	H	H	H	NA	NA	NA	NA	NA	NA	NA	NA	NA	A	NA	NA	NA	NA	NA	NA	NA	NA	A	NA	NA	NA	NA	A	NA	NA	NA	NA	NA	NA
0	NA	B	B	B	B	NA	B	B	B	B	B	B	B	NA	B	B	B	B	B	B	B	B	B	B	B	B	B	B	B	B	B	B	NA	H	H	H	H	A	A	A	H	A	A	H	H	H	H	NA	A
0	A	A	A	NA	A	A	A	A	A	A	A	NA	A	A	A	A	A	NA	A	H	H	B	H	H	H	NA	H	H	NA	NA	NA	H	A	H	H	H	H	NA	A	A	H	A	NA	H	B	H	H	H	A
0	H	H	H	H	H	A	H	H	H	H	H	H	H	A	H	H	H	H	H	H	H	H	H	H	H	H	H	H	A	H	NA	H	A	H	H	H	H	A	A	A	H	A	A	H	A	A	A	A	A
0	NA	NA	NA	NA	NA	NA	NA	NA	NA	NA	NA	NA	NA	NA	NA	NA	NA	NA	NA	NA	NA	NA	NA	NA	NA	NA	NA	NA	NA	NA	NA	NA	NA	NA	NA	NA	NA	NA	NA	NA	NA	NA	NA	NA	NA	NA	NA	NA	NA
0	NA	NA	NA	NA	NA	NA	NA	NA	NA	NA	NA	NA	NA	NA	NA	NA	NA	NA	NA	NA	NA	NA	NA	NA	NA	NA	NA	NA	NA	NA	NA	NA	NA	NA	NA	NA	NA	NA	NA	NA	NA	NA	NA	NA	NA	NA	NA	NA	NA
0	B	B	H	B	H	NA	B	B	B	B	NA	NA	B	A	B	H	B	B	B	B	B	H	H	H	H	H	H	H	NA	B	H	H	A	H	A	A	A	A	A	A	A	A	A	A	A	A	A	A	A
0	NA	A	A	A	A	A	NA	NA	A	NA	A	A	A	A	H	H	H	H	H	H	H	H	H	H	H	H	H	H	NA	H	H	B	NA	NA	NA	B	B	NA	NA	NA	NA	NA	NA	B	B	B	NA	B	NA
0	H	H	H	H	H	A	H	H	H	H	H	H	H	A	H	H	H	H	H	H	H	H	H	H	H	H	H	H	H	H	H	H	A	H	H	H	H	A	A	A	H	A	A	NA	NA	NA	NA	NA	NA
0	H	NA	NA	NA	NA	A	A	NA	NA	A	NA	NA	NA	NA	NA	B	NA	NA	H	B	NA	NA	NA	NA	NA	A	H	NA	NA	NA	NA	NA	A	NA	NA	NA	NA	NA	NA	NA	NA	A	NA	NA	H	A	NA	NA	A
0	NA	B	B	B	B	NA	B	B	B	B	B	B	B	NA	B	B	B	B	B	B	B	B	B	B	B	B	B	B	B	B	B	B	NA	B	B	H	H	A	A	A	A	A	A	A	A	A	A	A	A
0	NA	NA	NA	NA	NA	NA	NA	NA	NA	NA	NA	NA	NA	NA	NA	NA	NA	NA	NA	NA	NA	NA	NA	NA	NA	NA	NA	NA	NA	NA	NA	NA	NA	NA	NA	NA	NA	NA	NA	NA	NA	NA	NA	NA	NA	NA	NA	NA	NA
0	H	H	H	H	H	A	H	H	H	H	H	H	H	A	H	H	H	H	H	H	H	H	H	H	H	H	H	H	H	H	H	H	A	H	H	H	H	A	A	A	H	A	A	H	H	H	H	H	A
0	A	A	A	A	A	A	A	A	A	A	A	A	A	A	A	A	A	A	A	A	A	A	A	A	A	A	A	A	A	A	A	A	A	H	H	H	H	A	A	A	H	A	A	H	H	H	A	A	A
0	H	H	H	H	H	A	H	H	H	H	H	H	H	A	H	H	H	H	H	H	H	H	H	H	H	H	H	H	H	H	NA	H	A	H	A	A	A	A	A	NA	NA	A	A	A	A	A	A	NA	A
0	NA	NA	NA	NA	NA	NA	NA	NA	NA	NA	NA	NA	NA	NA	NA	NA	NA	NA	NA	NA	NA	NA	NA	NA	NA	NA	NA	NA	A	NA	NA	NA	NA	NA	NA	NA	NA	NA	NA	NA	NA	NA	NA	NA	NA	NA	NA	NA	NA
0	NA	A	NA	NA	A	NA	NA	NA	NA	NA	NA	A	NA	A	NA	NA	NA	A	NA	NA	NA	NA	NA	A	A	NA	NA	NA	A	A	A	NA	NA	NA	NA	A	NA	A	NA	NA	NA	NA	NA	NA	NA	NA	NA	NA	NA
0	A	NA	NA	NA	NA	NA	NA	B	NA	B	NA	NA	NA	NA	NA	NA	NA	NA	NA	H	NA	NA	NA	NA	NA	NA	NA	NA	NA	NA	NA	NA	NA	NA	NA	B	NA	NA	NA	NA	NA	NA	NA	NA	A	NA	NA	A	NA
0	NA	A	A	NA	A	NA	NA	NA	NA	NA	NA	A	A	A	NA	A	NA	A	NA	NA	NA	NA	NA	A	NA	NA	NA	NA	A	A	A	NA	NA	NA	NA	A	A	A	A	NA	NA	A	A	A	NA	NA	NA	NA	A
0	NA	NA	NA	NA	NA	NA	NA	NA	NA	NA	NA	NA	NA	NA	NA	NA	NA	NA	NA	NA	NA	NA	NA	NA	NA	NA	NA	NA	NA	NA	NA	NA	NA	NA	NA	NA	NA	NA	NA	NA	NA	NA	NA	NA	NA	NA	NA	NA	NA
0	A	A	A	A	A	A	A	A	A	A	A	A	A	A	A	A	A	A	A	A	A	A	A	A	A	A	A	A	NA	A	A	H	A	H	H	H	NA	A	A	A	H	A	A	H	H	H	H	H	A
0	NA	NA	NA	NA	NA	NA	NA	NA	NA	NA	NA	NA	NA	NA	NA	NA	NA	NA	NA	NA	NA	NA	NA	NA	NA	NA	NA	NA	NA	NA	NA	NA	NA	NA	NA	NA	NA	NA	NA	NA	NA	NA	NA	NA	NA	NA	NA	NA	NA
0	A	A	NA	NA	NA	NA	A	NA	NA	NA	NA	NA	NA	NA	A	A	NA	NA	A	A	NA	NA	A	NA	NA	NA	NA	A	NA	NA	NA	NA	A	A	A	NA	A	NA	NA	A	A	A	NA	A	A	A	A	A	A
0	NA	NA	NA	NA	NA	NA	NA	NA	NA	NA	NA	NA	NA	A	NA	NA	NA	A	NA	NA	NA	NA	NA	NA	NA	NA	NA	NA	A	A	A	NA	NA	NA	NA	NA	NA	A	NA	NA	NA	NA	A	NA	NA	NA	NA	NA	NA
0	NA	NA	NA	NA	NA	NA	NA	NA	NA	NA	NA	NA	NA	NA	NA	NA	NA	NA	NA	NA	NA	NA	NA	NA	NA	NA	NA	NA	NA	NA	NA	NA	NA	NA	NA	NA	NA	NA	NA	NA	NA	NA	NA	NA	NA	NA	NA	NA	NA
0	NA	NA	NA	NA	A	NA	NA	NA	NA	NA	NA	A	NA	A	NA	NA	NA	A	NA	NA	NA	NA	NA	A	NA	NA	NA	NA	A	A	A	NA	NA	NA	NA	NA	NA	A	NA	NA	NA	NA	NA	NA	NA	H	H	H	A
0	NA	NA	NA	NA	NA	B	NA	NA	NA	NA	NA	NA	NA	NA	NA	NA	NA	NA	NA	NA	NA	NA	NA	NA	NA	NA	NA	NA	B	NA	B	NA	NA	NA	NA	NA	NA	NA	NA	NA	NA	NA	NA	NA	NA	NA	NA	NA	NA
0	H	H	H	H	H	NA	H	H	H	H	H	H	H	A	H	H	H	H	H	H	H	H	H	H	H	H	H	H	NA	H	H	H	A	H	H	H	H	A	A	A	H	A	A	H	H	H	H	H	A
0	A	A	A	A	A	A	A	A	A	A	A	A	NA	A	A	A	A	A	A	A	A	A	A	A	A	A	A	A	A	A	A	A	A	A	A	A	A	A	A	A	A	A	A	A	A	A	A	A	A
0	NA	B	B	B	B	B	B	B	B	B	B	B	B	NA	B	B	B	B	B	B	B	B	B	B	B	NA	B	B	B	B	B	B	NA	B	B	B	B	NA	NA	NA	B	NA	NA	B	B	B	B	B	NA
0	NA	NA	NA	NA	NA	NA	NA	NA	NA	NA	NA	NA	NA	NA	NA	NA	NA	NA	NA	B	NA	NA	NA	NA	NA	NA	NA	NA	NA	NA	NA	NA	NA	NA	NA	NA	NA	NA	NA	NA	NA	NA	NA	NA	NA	NA	NA	NA	NA
0	H	H	H	H	H	A	H	H	H	H	H	NA	H	A	H	H	H	H	A	A	A	A	A	A	A	A	A	A	A	A	A	A	A	H	H	H	H	A	A	A	H	A	A	H	H	H	H	NA	A
0	NA	NA	NA	NA	NA	NA	NA	NA	NA	NA	NA	NA	NA	NA	NA	NA	NA	NA	NA	NA	NA	NA	NA	NA	NA	NA	NA	NA	A	NA	NA	NA	NA	NA	NA	NA	NA	A	NA	NA	NA	NA	NA	NA	NA	NA	NA	NA	NA
0	NA	B	B	B	B	NA	B	B	NA	NA	B	B	B	NA	NA	B	NA	B	NA	NA	NA	B	NA	B	B	B	NA	NA	B	B	B	NA	NA	NA	NA	B	B	NA	NA	NA	NA	NA	NA	B	NA	NA	B	B	NA
0	H	H	H	NA	H	A	H	H	NA	H	H	NA	H	A	NA	H	H	NA	A	H	H	H	H	H	H	NA	H	H	NA	H	NA	H	A	NA	H	H	A	A	A	A	A	A	A	A	A	A	A	A	A
0	H	NA	H	H	H	A	H	H	H	H	H	H	H	A	H	H	H	NA	H	H	H	NA	H	H	H	B	H	H	NA	H	NA	H	A	H	H	H	NA	NA	NA	NA	B	NA	NA	B	B	B	B	B	NA
0	NA	NA	NA	NA	NA	NA	NA	NA	NA	NA	NA	NA	NA	NA	NA	NA	NA	NA	NA	NA	NA	NA	NA	NA	NA	NA	NA	NA	NA	NA	NA	NA	NA	NA	NA	NA	NA	NA	NA	NA	NA	NA	NA	NA	NA	NA	NA	NA	NA
0	NA	NA	NA	NA	NA	NA	NA	NA	NA	NA	NA	NA	NA	NA	NA	NA	NA	NA	NA	NA	NA	NA	NA	NA	NA	NA	NA	NA	NA	NA	NA	NA	NA	NA	NA	NA	NA	NA	NA	NA	NA	NA	NA	NA	NA	NA	NA	NA	NA
0	B	NA	NA	NA	NA	NA	NA	NA	NA	NA	NA	NA	NA	NA	NA	NA	H	NA	B	NA	B	NA	NA	NA	NA	NA	NA	NA	NA	NA	NA	NA	NA	NA	NA	NA	NA	NA	NA	NA	NA	A	NA	NA	H	NA	NA	NA	NA
0	H	H	NA	H	H	A	H	H	H	H	H	H	NA	A	NA	H	H	NA	H	A	A	A	A	A	A	A	A	A	NA	NA	A	A	A	A	A	A	A	A	A	A	A	A	A	A	A	A	A	A	A
0	NA	A	A	A	A	A	A	NA	A	NA	A	A	A	A	A	A	NA	A	NA	NA	NA	A	NA	A	A	A	NA	A	A	A	A	A	A	A	A	A	H	A	A	A	H	A	A	H	H	H	H	H	A
0	NA	NA	NA	NA	NA	NA	NA	NA	NA	NA	NA	NA	NA	NA	NA	NA	NA	NA	NA	NA	NA	NA	B	NA	NA	NA	NA	NA	NA	NA	NA	NA	NA	NA	NA	NA	NA	NA	A	NA	NA	NA	NA	NA	NA	NA	NA	NA	NA
0	H	H	H	H	H	NA	H	H	H	H	H	H	H	A	H	H	H	H	H	H	H	H	H	H	H	H	H	H	H	H	H	H	NA	H	H	H	H	A	A	NA	H	NA	A	H	H	H	H	H	NA
0	H	H	H	H	NA	A	H	H	H	H	B	B	B	NA	B	B	B	B	B	B	B	B	B	B	B	B	B	B	B	B	B	B	NA	B	H	H	H	A	A	A	H	A	A	H	H	H	H	H	A
0	NA	NA	NA	NA	NA	NA	NA	NA	NA	NA	NA	NA	NA	NA	NA	NA	NA	NA	NA	NA	NA	NA	NA	NA	NA	NA	NA	NA	NA	NA	NA	NA	NA	NA	NA	NA	NA	NA	NA	NA	NA	NA	NA	NA	NA	NA	NA	NA	NA
0	NA	NA	NA	NA	NA	NA	NA	NA	NA	NA	NA	NA	NA	NA	NA	NA	NA	NA	H	NA	NA	NA	NA	A	NA	NA	NA	NA	NA	NA	NA	NA	NA	NA	H	NA	NA	NA	A	NA	NA	NA	NA	B	NA	NA	NA	NA	NA
0	H	NA	B	NA	NA	A	NA	A	NA	A	NA	NA	NA	NA	NA	A	A	NA	A	A	A	A	A	NA	NA	NA	A	NA	NA	NA	A	NA	A	NA	A	NA	NA	NA	A	A	A	A	A	NA	A	NA	NA	A	A
0	H	H	H	H	H	A	H	H	H	H	H	H	H	A	H	H	H	H	H	H	H	H	H	H	H	H	H	H	H	H	NA	NA	A	NA	H	H	A	NA	A	A	H	A	A	H	H	H	H	B	NA
0	NA	NA	NA	NA	NA	NA	NA	NA	NA	NA	NA	NA	NA	NA	NA	NA	NA	A	NA	NA	NA	NA	NA	NA	NA	NA	NA	NA	A	A	A	NA	NA	NA	NA	NA	NA	A	NA	NA	NA	NA	NA	NA	NA	NA	H	H	A
0	NA	A	A	A	A	NA	NA	NA	NA	NA	A	A	A	A	NA	A	NA	A	NA	NA	NA	A	NA	A	A	A	NA	NA	A	A	A	A	NA	A	NA	A	A	A	A	NA	NA	A	A	A	A	NA	NA	NA	NA
0	H	H	H	NA	H	A	H	H	H	H	H	H	H	A	H	H	H	H	H	H	H	H	H	H	H	NA	H	H	H	H	H	H	A	H	H	H	H	A	A	A	H	A	A	H	H	H	H	H	A
0	NA	NA	NA	NA	NA	NA	NA	NA	NA	NA	NA	NA	NA	NA	NA	NA	NA	NA	NA	NA	NA	NA	NA	NA	NA	NA	NA	NA	A	A	NA	NA	NA	NA	NA	NA	NA	A	NA	NA	NA	NA	NA	NA	NA	NA	NA	NA	NA
0	B	NA	NA	NA	NA	NA	NA	B	B	B	NA	B	NA	NA	B	B	B	NA	B	B	B	B	B	NA	NA	NA	NA	B	NA	NA	NA	NA	NA	B	B	NA	NA	NA	NA	NA	B	NA	NA	B	B	NA	B	NA	NA
0	NA	NA	A	A	NA	A	A	A	NA	A	A	A	NA	A	A	H	A	A	NA	A	A	A	A	NA	NA	NA	A	A	H	NA	NA	A	A	NA	H	A	NA	A	A	A	NA	A	A	NA	A	A	A	A	A
0	H	H	H	H	H	A	H	H	H	H	H	H	H	A	H	H	H	H	H	H	H	H	H	H	H	H	H	H	H	H	H	H	A	H	H	H	H	A	A	A	NA	NA	NA	B	NA	NA	NA	NA	NA
0	A	NA	A	NA	NA	A	A	H	A	H	A	NA	H	NA	A	NA	NA	NA	NA	A	H	A	A	NA	NA	NA	A	H	NA	NA	A	A	A	NA	H	NA	NA	NA	A	A	H	A	NA	NA	NA	H	A	A	NA
0	NA	NA	NA	NA	NA	NA	NA	NA	NA	NA	NA	NA	NA	NA	NA	NA	NA	NA	NA	B	NA	NA	NA	NA	NA	NA	NA	NA	NA	NA	NA	NA	NA	NA	NA	NA	NA	NA	NA	NA	NA	NA	NA	NA	NA	NA	NA	NA	NA
1	NA	NA	NA	NA	H	A	A	NA	A	NA	NA	NA	NA	A	A	NA	NA	NA	NA	A	NA	A	NA	NA	NA	NA	NA	A	NA	NA	NA	NA	NA	NA	A	NA	NA	NA	NA	A	NA	NA	NA	NA	A	NA	NA	NA	NA
1	NA	NA	NA	NA	NA	NA	NA	NA	NA	NA	NA	NA	NA	NA	NA	NA	NA	NA	NA	NA	NA	NA	NA	NA	NA	NA	NA	NA	NA	NA	NA	NA	NA	NA	NA	NA	NA	NA	NA	NA	NA	NA	NA	NA	NA	NA	NA	NA	NA
1	NA	NA	NA	NA	A	NA	A	NA	NA	NA	NA	NA	NA	NA	NA	NA	NA	NA	NA	NA	NA	NA	NA	NA	NA	NA	NA	NA	NA	NA	NA	NA	NA	NA	NA	NA	NA	NA	NA	NA	NA	NA	NA	NA	NA	NA	NA	H	NA
1	NA	NA	NA	NA	H	NA	NA	NA	NA	NA	NA	NA	NA	NA	NA	NA	NA	NA	NA	NA	NA	NA	NA	NA	NA	NA	NA	NA	NA	NA	NA	NA	NA	NA	NA	NA	NA	NA	NA	NA	NA	NA	NA	NA	NA	NA	NA	H	NA
1	NA	NA	NA	NA	NA	NA	NA	NA	NA	NA	NA	NA	NA	NA	NA	NA	NA	NA	NA	NA	NA	NA	NA	NA	NA	NA	NA	NA	NA	NA	NA	NA	NA	NA	NA	NA	NA	NA	NA	NA	NA	NA	NA	NA	NA	NA	NA	NA	NA
1	NA	NA	NA	NA	NA	NA	NA	NA	NA	NA	NA	NA	NA	NA	NA	NA	NA	NA	NA	NA	NA	NA	NA	NA	NA	NA	NA	NA	NA	NA	NA	NA	NA	NA	NA	NA	NA	NA	NA	NA	NA	NA	NA	NA	NA	NA	NA	NA	NA
1	NA	NA	NA	NA	NA	NA	NA	NA	NA	NA	NA	NA	NA	NA	NA	NA	NA	NA	NA	NA	NA	NA	NA	NA	NA	NA	NA	NA	NA	NA	NA	NA	NA	NA	NA	NA	NA	NA	NA	NA	NA	NA	NA	NA	NA	NA	NA	NA	NA
1	NA	NA	NA	NA	NA	NA	B	B	NA	B	B	B	NA	NA	B	NA	NA	NA	B	NA	B	B	B	NA	NA	NA	B	B	NA	NA	NA	NA	NA	NA	B	NA	NA	NA	NA	NA	NA	NA	NA	B	NA	NA	NA	NA	NA
1	H	NA	NA	NA	NA	NA	NA	A	NA	NA	NA	NA	NA	NA	NA	NA	NA	NA	H	NA	NA	NA	NA	NA	NA	NA	NA	NA	NA	NA	NA	NA	NA	NA	NA	NA	NA	NA	NA	NA	NA	NA	A	NA	NA	NA	NA	A	NA
1	NA	NA	NA	NA	NA	NA	NA	NA	NA	NA	NA	NA	NA	NA	NA	NA	NA	NA	NA	NA	NA	NA	NA	NA	NA	NA	NA	NA	NA	NA	NA	NA	NA	NA	NA	NA	NA	NA	NA	NA	NA	NA	NA	NA	NA	NA	NA	NA	NA
1	NA	NA	NA	NA	NA	NA	NA	NA	NA	A	NA	NA	NA	NA	NA	NA	NA	NA	NA	NA	NA	NA	NA	NA	NA	NA	NA	NA	NA	NA	NA	NA	NA	NA	NA	NA	NA	NA	NA	NA	NA	NA	NA	NA	NA	NA	NA	NA	NA
1	NA	NA	NA	NA	NA	NA	NA	NA	NA	NA	NA	NA	NA	NA	NA	NA	NA	NA	NA	NA	NA	NA	NA	NA	NA	NA	NA	NA	NA	NA	NA	NA	NA	NA	NA	NA	NA	NA	NA	A	NA	NA	NA	NA	NA	NA	NA	NA	NA
1	NA	NA	NA	NA	NA	NA	NA	NA	NA	NA	NA	NA	NA	NA	NA	NA	NA	NA	NA	NA	NA	NA	NA	NA	NA	NA	NA	NA	NA	NA	NA	NA	NA	NA	NA	NA	NA	NA	NA	NA	NA	NA	NA	NA	NA	NA	NA	NA	NA
1	NA	NA	NA	NA	NA	NA	NA	NA	NA	NA	NA	NA	NA	NA	NA	NA	NA	NA	NA	NA	NA	NA	NA	NA	NA	NA	NA	NA	NA	NA	NA	NA	NA	NA	NA	NA	NA	NA	NA	NA	NA	NA	NA	NA	NA	NA	NA	NA	NA
1	NA	NA	NA	NA	A	NA	NA	NA	NA	NA	NA	NA	NA	NA	NA	NA	NA	NA	NA	NA	NA	NA	NA	NA	NA	NA	NA	NA	NA	NA	NA	NA	NA	NA	NA	NA	NA	NA	NA	NA	NA	NA	NA	NA	NA	NA	NA	NA	NA
1	H	NA	B	NA	NA	A	H	H	H	NA	NA	NA	H	A	H	NA	H	NA	H	A	NA	H	H	NA	NA	H	H	H	NA	NA	NA	H	NA	B	B	B	B	NA	NA	NA	NA	A	NA	NA	NA	NA	H	H	A
1	NA	NA	NA	NA	NA	NA	NA	NA	NA	NA	NA	NA	NA	NA	NA	NA	NA	NA	NA	NA	NA	NA	NA	NA	NA	NA	NA	NA	NA	NA	NA	NA	NA	NA	NA	NA	NA	NA	NA	NA	NA	NA	NA	NA	NA	NA	NA	NA	NA
1	NA	NA	NA	NA	NA	NA	NA	NA	NA	NA	NA	NA	NA	NA	NA	NA	NA	NA	NA	NA	NA	NA	NA	NA	NA	NA	NA	NA	NA	NA	NA	NA	NA	NA	NA	NA	NA	NA	NA	NA	NA	NA	NA	NA	NA	NA	NA	NA	NA
1	NA	NA	NA	NA	A	NA	NA	NA	NA	NA	NA	NA	NA	NA	NA	NA	A	NA	NA	NA	NA	NA	NA	NA	NA	NA	NA	NA	NA	NA	NA	NA	NA	NA	NA	NA	NA	NA	NA	NA	NA	NA	NA	NA	NA	NA	NA	A	NA
1	NA	NA	NA	NA	H	NA	NA	NA	NA	NA	NA	NA	NA	NA	NA	NA	NA	NA	NA	NA	NA	NA	NA	NA	NA	NA	NA	NA	NA	NA	NA	NA	NA	NA	NA	NA	NA	NA	NA	NA	NA	NA	NA	NA	NA	NA	NA	B	NA
1	A	A	A	A	A	NA	A	A	A	H	NA	NA	NA	A	NA	H	NA	A	NA	NA	A	H	H	NA	NA	NA	A	NA	NA	A	H	H	A	NA	H	A	NA	A	A	NA	H	A	A	A	A	A	A	A	NA
1	NA	NA	NA	NA	A	NA	NA	NA	NA	NA	NA	NA	NA	NA	NA	NA	NA	NA	NA	NA	NA	NA	NA	NA	NA	NA	NA	NA	NA	NA	NA	NA	NA	NA	NA	NA	NA	NA	NA	NA	NA	NA	NA	NA	NA	A	NA	NA	NA
1	NA	NA	NA	NA	NA	NA	NA	NA	NA	NA	NA	NA	NA	NA	NA	NA	NA	NA	NA	NA	NA	NA	NA	NA	NA	NA	NA	NA	NA	NA	NA	NA	NA	NA	NA	NA	NA	NA	NA	NA	NA	NA	NA	NA	NA	NA	NA	NA	NA
1	B	NA	NA	B	NA	NA	B	H	NA	B	B	NA	B	NA	NA	NA	B	NA	NA	NA	B	B	B	NA	B	B	NA	NA	NA	NA	NA	NA	NA	NA	B	B	NA	NA	NA	NA	B	NA	NA	NA	NA	B	B	H	NA
1	NA	NA	NA	NA	NA	NA	NA	NA	NA	NA	NA	NA	NA	NA	NA	NA	NA	NA	NA	NA	NA	NA	NA	NA	NA	NA	NA	NA	NA	NA	NA	NA	NA	NA	NA	NA	NA	NA	NA	NA	NA	NA	NA	NA	NA	NA	NA	NA	NA
1	NA	NA	NA	NA	NA	NA	NA	NA	NA	NA	NA	NA	NA	NA	NA	NA	NA	NA	NA	NA	NA	NA	NA	NA	NA	NA	NA	NA	NA	NA	NA	NA	NA	NA	NA	NA	NA	NA	NA	NA	NA	NA	NA	NA	NA	NA	NA	NA	NA
1	NA	NA	NA	NA	NA	NA	NA	NA	NA	NA	NA	NA	NA	NA	NA	NA	NA	NA	NA	NA	NA	NA	NA	NA	NA	NA	NA	NA	NA	NA	NA	NA	NA	NA	NA	NA	NA	NA	NA	NA	NA	NA	NA	NA	NA	NA	NA	NA	NA
1	NA	NA	NA	NA	NA	NA	NA	NA	NA	NA	NA	NA	NA	NA	NA	NA	NA	NA	NA	NA	NA	NA	NA	NA	NA	NA	NA	NA	NA	NA	NA	NA	NA	NA	NA	NA	NA	NA	NA	NA	NA	NA	NA	NA	NA	NA	NA	NA	NA
1	NA	NA	NA	NA	NA	NA	NA	NA	NA	NA	NA	NA	NA	NA	NA	NA	NA	NA	NA	NA	NA	NA	NA	NA	NA	NA	NA	NA	NA	NA	NA	NA	NA	NA	NA	NA	NA	NA	NA	NA	NA	NA	NA	NA	NA	NA	NA	NA	NA
1	NA	NA	NA	NA	NA	NA	NA	NA	NA	NA	NA	NA	NA	NA	NA	NA	NA	NA	NA	NA	NA	NA	NA	NA	NA	NA	NA	NA	NA	NA	NA	NA	NA	NA	NA	NA	NA	NA	NA	NA	NA	NA	NA	NA	NA	NA	NA	NA	NA
1	NA	NA	NA	NA	NA	NA	NA	NA	NA	NA	NA	NA	NA	NA	NA	NA	NA	B	NA	NA	NA	NA	A	NA	NA	NA	NA	NA	NA	NA	NA	NA	NA	NA	NA	NA	NA	NA	NA	NA	B	NA	NA	NA	NA	NA	NA	NA	NA
1	NA	NA	NA	NA	H	NA	NA	NA	NA	NA	NA	NA	NA	NA	NA	NA	NA	NA	NA	NA	NA	NA	NA	NA	NA	NA	NA	NA	NA	NA	NA	NA	NA	NA	NA	NA	NA	NA	NA	NA	NA	NA	NA	NA	NA	NA	NA	H	NA
1	NA	NA	NA	NA	H	NA	NA	NA	NA	NA	NA	NA	NA	NA	NA	NA	NA	NA	NA	NA	NA	NA	NA	NA	NA	NA	NA	NA	NA	NA	NA	NA	NA	NA	NA	NA	NA	NA	NA	NA	NA	NA	NA	NA	NA	NA	NA	H	NA
1	NA	NA	NA	NA	A	NA	NA	NA	NA	NA	NA	NA	NA	NA	NA	NA	NA	NA	NA	NA	NA	NA	NA	NA	NA	NA	NA	NA	NA	NA	NA	NA	NA	NA	NA	NA	NA	NA	NA	NA	NA	NA	NA	NA	NA	NA	NA	A	NA
1	NA	NA	NA	NA	NA	NA	NA	NA	NA	NA	NA	NA	NA	NA	NA	NA	NA	NA	NA	NA	NA	NA	NA	NA	NA	NA	NA	NA	NA	NA	NA	NA	NA	NA	NA	NA	NA	NA	NA	NA	NA	NA	NA	NA	NA	NA	NA	NA	NA
1	NA	NA	NA	NA	NA	NA	NA	NA	NA	NA	NA	NA	NA	NA	NA	NA	A	NA	NA	NA	NA	NA	NA	NA	NA	NA	NA	NA	NA	NA	NA	NA	NA	NA	NA	NA	NA	NA	NA	NA	NA	NA	NA	NA	NA	NA	NA	NA	NA
1	A	NA	NA	NA	NA	NA	NA	NA	NA	NA	NA	NA	NA	NA	NA	A	NA	NA	NA	NA	NA	NA	NA	NA	NA	NA	NA	NA	NA	NA	NA	NA	NA	NA	NA	NA	NA	NA	NA	NA	NA	NA	NA	NA	NA	A	NA	NA	NA
1	NA	NA	A	NA	NA	A	A	A	A	H	A	A	A	A	A	A	A	NA	H	H	NA	H	NA	NA	H	NA	H	A	NA	NA	NA	A	A	A	H	NA	H	NA	NA	A	NA	A	NA	NA	NA	H	H	NA	A
1	NA	NA	NA	NA	NA	NA	NA	NA	NA	NA	NA	NA	NA	NA	NA	NA	NA	NA	NA	NA	NA	NA	NA	NA	NA	NA	NA	NA	NA	NA	NA	NA	NA	NA	NA	NA	NA	NA	NA	NA	NA	NA	NA	NA	NA	NA	NA	NA	NA
1	NA	NA	NA	NA	NA	NA	NA	NA	NA	H	A	NA	NA	NA	A	NA	A	NA	NA	A	NA	NA	H	NA	A	NA	H	NA	NA	NA	NA	NA	NA	A	H	NA	NA	NA	NA	NA	NA	NA	NA	NA	NA	NA	NA	NA	A
1	NA	NA	NA	NA	NA	NA	NA	NA	NA	NA	NA	NA	NA	NA	NA	NA	NA	NA	NA	NA	NA	NA	NA	NA	NA	NA	NA	NA	NA	NA	NA	NA	NA	NA	NA	NA	NA	NA	NA	NA	NA	NA	NA	NA	NA	NA	NA	NA	NA
1	NA	NA	NA	NA	NA	NA	NA	NA	NA	NA	NA	NA	NA	NA	NA	NA	NA	NA	NA	NA	NA	NA	NA	NA	NA	NA	NA	NA	NA	NA	NA	NA	NA	NA	NA	NA	NA	NA	NA	NA	NA	NA	NA	NA	NA	NA	NA	NA	NA
1	NA	NA	NA	NA	NA	NA	NA	NA	NA	NA	NA	NA	NA	NA	NA	NA	NA	NA	NA	NA	NA	NA	NA	NA	NA	NA	NA	NA	NA	NA	NA	NA	NA	NA	NA	NA	NA	NA	NA	NA	NA	NA	NA	NA	NA	NA	NA	NA	NA
1	NA	NA	NA	NA	NA	NA	NA	NA	NA	NA	NA	NA	NA	NA	NA	NA	NA	NA	NA	NA	NA	NA	NA	NA	NA	NA	NA	NA	NA	NA	NA	NA	NA	NA	NA	NA	NA	NA	NA	NA	NA	NA	NA	NA	NA	NA	NA	NA	NA
1	NA	NA	NA	NA	NA	NA	NA	NA	NA	NA	NA	NA	NA	NA	NA	NA	NA	NA	NA	NA	NA	NA	NA	NA	NA	NA	NA	NA	NA	NA	NA	NA	NA	NA	NA	NA	NA	NA	NA	NA	NA	NA	NA	NA	NA	NA	NA	B	NA
1	NA	NA	NA	NA	NA	NA	NA	NA	NA	NA	NA	NA	NA	NA	NA	NA	NA	NA	NA	NA	NA	NA	NA	NA	NA	NA	NA	NA	NA	NA	NA	NA	NA	NA	NA	NA	NA	NA	NA	NA	NA	NA	NA	NA	NA	NA	NA	NA	NA
1	NA	NA	NA	NA	A	NA	NA	NA	NA	NA	NA	NA	NA	NA	NA	NA	NA	NA	NA	NA	NA	NA	NA	NA	NA	NA	NA	NA	NA	NA	NA	NA	NA	NA	NA	NA	NA	NA	NA	NA	NA	NA	NA	NA	NA	NA	NA	NA	NA
1	NA	NA	NA	NA	H	NA	NA	NA	NA	NA	NA	NA	NA	NA	NA	NA	NA	NA	NA	NA	NA	NA	NA	NA	NA	NA	NA	NA	NA	NA	NA	NA	NA	NA	NA	NA	NA	NA	NA	NA	NA	NA	NA	NA	NA	NA	NA	B	NA
1	NA	NA	NA	NA	A	NA	NA	NA	NA	NA	NA	NA	NA	NA	NA	NA	NA	NA	NA	NA	NA	NA	NA	NA	NA	NA	NA	NA	NA	NA	NA	NA	NA	NA	NA	NA	NA	NA	NA	NA	NA	NA	NA	NA	NA	NA	NA	NA	NA
1	NA	NA	NA	NA	NA	NA	NA	NA	NA	NA	NA	NA	NA	NA	NA	NA	NA	NA	NA	NA	NA	NA	NA	NA	NA	NA	NA	NA	NA	NA	NA	NA	NA	NA	NA	NA	NA	NA	NA	NA	NA	NA	NA	NA	NA	NA	A	NA	NA
1	NA	NA	NA	NA	A	NA	NA	NA	NA	NA	NA	NA	NA	NA	NA	NA	NA	NA	NA	NA	NA	NA	NA	NA	NA	NA	NA	NA	NA	NA	NA	NA	NA	NA	NA	NA	NA	NA	NA	NA	NA	NA	NA	NA	NA	NA	NA	NA	NA
1	NA	NA	NA	NA	NA	NA	NA	NA	NA	NA	NA	NA	NA	NA	NA	NA	NA	NA	NA	NA	NA	NA	NA	NA	NA	NA	NA	NA	NA	NA	NA	NA	NA	NA	NA	NA	NA	NA	NA	NA	NA	NA	NA	NA	NA	NA	NA	NA	NA
1	NA	NA	NA	NA	NA	NA	NA	NA	NA	A	NA	NA	NA	NA	NA	NA	NA	NA	NA	NA	NA	NA	NA	NA	NA	NA	NA	NA	NA	NA	NA	NA	NA	NA	NA	NA	NA	NA	NA	NA	NA	NA	NA	NA	NA	NA	NA	NA	NA
1	NA	NA	NA	NA	NA	NA	NA	NA	NA	NA	NA	NA	NA	NA	NA	NA	NA	NA	NA	NA	NA	NA	NA	NA	NA	NA	NA	NA	NA	NA	NA	NA	NA	NA	NA	NA	NA	NA	NA	NA	NA	NA	NA	NA	NA	NA	NA	NA	NA
1	H	NA	NA	NA	NA	NA	NA	NA	NA	NA	NA	NA	NA	NA	NA	NA	NA	NA	NA	B	NA	NA	NA	NA	NA	NA	NA	NA	NA	NA	NA	NA	NA	NA	NA	NA	NA	NA	NA	NA	NA	NA	NA	NA	NA	NA	NA	NA	NA
1	NA	NA	NA	NA	NA	NA	NA	NA	NA	NA	NA	NA	NA	NA	NA	NA	NA	NA	NA	NA	NA	NA	NA	NA	NA	NA	NA	NA	NA	NA	NA	NA	NA	NA	NA	NA	NA	NA	NA	NA	NA	NA	NA	NA	NA	NA	NA	NA	NA
1	A	NA	A	NA	H	NA	A	A	A	A	NA	NA	NA	NA	NA	NA	NA	NA	NA	A	NA	NA	NA	NA	NA	NA	NA	NA	NA	NA	NA	NA	A	NA	NA	A	NA	NA	A	A	NA	NA	NA	NA	NA	A	NA	H	NA
1	NA	NA	NA	NA	H	NA	NA	NA	NA	NA	NA	NA	NA	NA	NA	NA	NA	NA	NA	NA	NA	NA	NA	NA	NA	NA	NA	NA	NA	NA	NA	NA	NA	NA	NA	NA	NA	NA	NA	NA	NA	NA	NA	NA	NA	NA	NA	NA	NA
1	NA	NA	NA	NA	NA	NA	NA	NA	NA	NA	NA	NA	NA	NA	NA	NA	NA	NA	NA	NA	NA	NA	NA	NA	NA	NA	NA	NA	NA	NA	NA	NA	NA	NA	NA	NA	NA	NA	NA	NA	NA	NA	NA	NA	NA	NA	NA	NA	NA
1	NA	NA	NA	NA	NA	NA	NA	NA	NA	NA	NA	NA	NA	NA	NA	NA	NA	NA	NA	NA	NA	NA	NA	NA	NA	NA	NA	NA	NA	NA	NA	NA	NA	NA	NA	NA	NA	NA	NA	NA	NA	NA	NA	NA	NA	NA	NA	NA	NA
1	NA	NA	NA	NA	NA	NA	NA	NA	NA	NA	NA	NA	NA	NA	NA	NA	NA	NA	NA	NA	NA	NA	NA	NA	NA	NA	NA	NA	NA	NA	NA	NA	NA	NA	NA	NA	NA	NA	NA	NA	NA	NA	NA	NA	NA	NA	NA	NA	NA
1	NA	NA	NA	NA	NA	NA	NA	NA	NA	NA	NA	NA	NA	NA	NA	NA	NA	NA	NA	NA	NA	NA	NA	NA	NA	NA	NA	NA	NA	NA	NA	NA	NA	NA	NA	NA	NA	NA	NA	NA	NA	NA	NA	NA	NA	NA	NA	NA	NA
1	NA	NA	NA	NA	NA	NA	NA	NA	NA	NA	NA	NA	NA	NA	NA	NA	NA	NA	NA	NA	NA	NA	NA	NA	NA	NA	NA	NA	NA	NA	NA	NA	NA	NA	NA	NA	NA	NA	NA	NA	NA	NA	NA	NA	NA	NA	NA	NA	NA
1	NA	NA	NA	NA	NA	NA	NA	NA	NA	NA	NA	NA	NA	NA	NA	NA	NA	NA	NA	NA	NA	NA	NA	NA	NA	NA	NA	NA	NA	NA	NA	NA	NA	NA	NA	NA	NA	NA	NA	NA	NA	NA	NA	NA	NA	NA	NA	NA	NA
1	A	NA	NA	NA	NA	NA	NA	NA	NA	A	NA	NA	NA	A	NA	A	A	NA	NA	NA	A	NA	H	NA	H	NA	NA	NA	NA	NA	NA	NA	NA	NA	NA	NA	NA	NA	NA	NA	NA	NA	NA	NA	NA	A	NA	NA	NA
1	NA	NA	NA	NA	A	NA	NA	NA	NA	NA	NA	NA	NA	NA	NA	NA	NA	NA	NA	NA	NA	NA	NA	NA	NA	NA	NA	NA	NA	NA	NA	NA	NA	NA	NA	NA	NA	NA	NA	NA	NA	NA	NA	NA	NA	NA	NA	A	NA
1	NA	NA	NA	NA	H	NA	NA	NA	NA	NA	NA	NA	NA	NA	NA	NA	NA	NA	NA	NA	NA	NA	NA	NA	NA	NA	NA	NA	NA	NA	NA	NA	NA	NA	NA	NA	NA	NA	NA	NA	NA	NA	NA	NA	NA	NA	NA	NA	NA
1	H	NA	NA	NA	H	NA	NA	NA	NA	A	NA	NA	NA	A	NA	A	A	NA	NA	A	NA	NA	A	NA	NA	NA	A	NA	NA	NA	NA	A	NA	NA	NA	NA	NA	NA	NA	NA	A	NA	A	NA	NA	NA	NA	NA	NA
1	NA	NA	NA	NA	NA	NA	NA	NA	NA	NA	NA	NA	NA	NA	NA	NA	NA	NA	NA	NA	NA	NA	NA	NA	NA	NA	NA	NA	NA	NA	NA	NA	NA	NA	NA	NA	NA	NA	NA	NA	NA	NA	NA	NA	NA	NA	NA	A	NA
1	NA	NA	NA	NA	NA	NA	NA	NA	NA	NA	NA	NA	NA	NA	NA	NA	NA	NA	NA	NA	NA	NA	NA	NA	NA	NA	NA	NA	NA	NA	NA	NA	NA	NA	NA	NA	NA	NA	NA	NA	NA	NA	NA	NA	NA	NA	NA	NA	NA
1	NA	NA	NA	NA	NA	NA	NA	NA	NA	NA	NA	NA	NA	NA	NA	NA	NA	NA	NA	NA	NA	NA	NA	NA	NA	NA	NA	NA	NA	NA	NA	NA	NA	NA	NA	NA	NA	NA	NA	NA	NA	NA	NA	NA	NA	NA	NA	NA	NA
1	A	NA	NA	NA	NA	NA	NA	NA	NA	NA	NA	NA	NA	NA	NA	NA	NA	NA	NA	NA	NA	NA	NA	NA	NA	NA	NA	NA	NA	NA	NA	H	NA	B	NA	NA	NA	NA	NA	NA	NA	NA	NA	NA	NA	NA	NA	NA	NA
1	NA	NA	NA	NA	NA	NA	NA	NA	NA	NA	NA	NA	NA	NA	NA	NA	NA	NA	NA	NA	NA	NA	NA	NA	NA	NA	NA	NA	NA	NA	NA	NA	NA	NA	NA	NA	NA	NA	NA	NA	NA	NA	NA	NA	NA	NA	NA	NA	NA
1	NA	NA	NA	NA	NA	NA	NA	NA	NA	NA	NA	NA	NA	NA	NA	NA	NA	NA	NA	NA	NA	NA	NA	NA	NA	NA	NA	NA	NA	NA	NA	NA	NA	NA	NA	NA	NA	NA	NA	NA	NA	NA	NA	NA	NA	NA	NA	NA	NA
1	NA	NA	NA	NA	NA	NA	NA	NA	NA	NA	NA	NA	NA	NA	NA	NA	NA	NA	NA	NA	NA	NA	NA	NA	NA	NA	NA	NA	NA	NA	NA	NA	NA	NA	NA	NA	NA	NA	NA	NA	NA	NA	NA	NA	NA	NA	NA	NA	NA
1	A	NA	NA	NA	NA	NA	A	A	NA	NA	A	NA	A	NA	A	A	A	A	NA	A	A	NA	A	NA	A	A	A	A	NA	NA	NA	NA	A	A	A	NA	NA	NA	NA	NA	A	NA	NA	NA	NA	A	NA	A	A
1	NA	NA	NA	NA	NA	NA	NA	NA	NA	NA	A	NA	NA	NA	NA	NA	NA	NA	NA	NA	NA	NA	NA	NA	NA	NA	NA	NA	NA	NA	NA	NA	NA	NA	NA	NA	NA	NA	NA	NA	NA	NA	NA	NA	A	NA	NA	NA	NA
1	NA	NA	NA	NA	H	NA	NA	NA	NA	NA	NA	NA	NA	NA	NA	NA	NA	NA	NA	NA	NA	NA	NA	NA	NA	NA	NA	NA	NA	NA	NA	B	NA	NA	NA	NA	NA	NA	NA	NA	NA	NA	NA	NA	NA	NA	NA	H	NA
1	NA	NA	NA	NA	H	NA	NA	H	NA	NA	NA	NA	NA	NA	NA	NA	NA	NA	H	NA	NA	NA	NA	NA	NA	NA	NA	NA	NA	NA	NA	NA	NA	NA	NA	NA	NA	NA	NA	NA	NA	NA	A	NA	NA	NA	NA	A	NA
1	H	H	H	H	H	A	H	H	H	H	H	H	H	A	H	H	H	H	H	H	H	H	H	H	H	H	H	H	H	H	H	NA	A	B	B	B	B	NA	NA	A	H	A	A	H	H	H	H	H	A
1	H	H	H	H	H	A	H	H	H	H	H	H	H	A	H	H	H	H	H	H	H	H	H	H	H	H	H	H	H	H	H	H	A	H	H	H	H	A	A	A	H	A	A	H	H	H	H	H	A
1	NA	A	A	A	A	NA	A	NA	A	A	A	A	A	A	NA	A	NA	A	NA	NA	NA	A	NA	A	A	A	NA	A	A	A	A	NA	NA	NA	NA	A	A	A	A	NA	H	A	A	H	H	H	H	H	A
1	H	H	H	H	H	A	H	H	H	H	H	H	H	A	H	NA	H	H	H	H	H	H	H	H	H	H	H	NA	H	H	H	H	A	H	H	H	H	A	A	A	H	A	A	H	H	H	H	H	A
1	H	NA	H	H	H	A	A	A	A	A	A	A	A	A	A	A	A	A	A	A	A	A	A	A	A	A	A	A	H	H	H	H	A	H	H	H	H	A	A	A	H	A	A	H	H	H	H	NA	A
1	NA	NA	NA	NA	NA	NA	NA	NA	NA	NA	NA	NA	NA	NA	NA	NA	NA	NA	NA	NA	NA	NA	NA	NA	NA	NA	NA	NA	NA	NA	NA	NA	NA	NA	NA	NA	NA	NA	NA	NA	NA	NA	NA	NA	NA	NA	NA	NA	NA
1	NA	NA	NA	NA	NA	B	NA	NA	NA	NA	NA	NA	NA	NA	NA	NA	NA	NA	NA	NA	NA	NA	NA	NA	NA	NA	NA	NA	B	B	NA	NA	NA	NA	NA	NA	NA	NA	NA	NA	NA	NA	NA	NA	NA	NA	NA	NA	NA
1	H	H	H	H	H	A	H	H	H	H	H	H	H	A	H	H	H	H	H	H	H	H	H	H	H	NA	H	H	H	NA	H	H	A	H	H	H	H	A	A	A	H	A	A	H	H	H	H	H	A
1	NA	NA	NA	NA	NA	NA	NA	NA	NA	NA	NA	NA	NA	NA	NA	NA	NA	NA	NA	NA	NA	NA	H	NA	NA	NA	NA	NA	NA	NA	NA	NA	NA	NA	NA	NA	NA	NA	NA	NA	NA	NA	NA	NA	NA	NA	NA	NA	NA
1	H	NA	H	B	NA	NA	H	H	NA	H	H	NA	H	A	H	H	NA	NA	NA	H	B	H	H	B	H	NA	H	H	NA	NA	NA	H	A	A	B	NA	H	NA	A	NA	H	NA	NA	NA	NA	B	H	H	A
1	H	H	H	H	H	NA	NA	H	H	NA	H	NA	H	NA	H	NA	NA	NA	NA	NA	NA	NA	NA	NA	NA	NA	NA	NA	NA	NA	NA	NA	NA	NA	NA	NA	NA	NA	NA	NA	NA	NA	NA	NA	NA	NA	NA	NA	NA
1	NA	NA	NA	NA	NA	NA	NA	NA	NA	NA	NA	NA	NA	NA	NA	NA	NA	NA	NA	NA	NA	NA	NA	NA	NA	NA	NA	NA	A	NA	NA	NA	NA	NA	NA	NA	NA	NA	NA	NA	NA	NA	NA	NA	NA	NA	NA	NA	NA
1	H	H	H	H	H	A	H	H	H	H	H	H	H	A	NA	H	H	H	H	H	H	H	H	H	H	H	H	H	H	H	H	H	A	B	H	H	H	A	A	A	H	A	A	H	H	H	H	H	NA
1	A	A	A	A	A	A	A	A	A	A	A	NA	A	A	A	A	A	A	A	A	A	A	A	A	A	A	A	A	A	NA	A	A	A	A	H	NA	H	NA	A	A	B	NA	NA	B	B	B	B	B	NA
1	A	A	A	A	A	A	A	A	A	A	A	A	A	A	A	A	A	A	NA	A	A	A	A	A	A	A	A	A	A	A	A	A	A	A	A	A	A	A	A	A	A	A	A	H	H	H	H	H	A
1	H	H	H	H	B	A	H	H	H	H	H	H	NA	A	H	H	H	H	H	B	B	B	B	H	H	B	B	B	NA	NA	H	B	NA	B	B	B	B	NA	NA	NA	B	NA	NA	B	B	B	B	B	NA
1	NA	NA	NA	NA	NA	NA	NA	NA	NA	NA	NA	NA	NA	NA	NA	NA	NA	NA	NA	NA	NA	NA	NA	NA	NA	NA	NA	NA	NA	NA	NA	NA	NA	NA	NA	NA	NA	NA	NA	NA	NA	NA	NA	NA	NA	NA	NA	NA	NA
1	A	A	A	A	A	A	A	A	A	A	A	A	A	A	A	A	A	A	A	A	A	A	A	A	A	A	A	A	A	A	NA	NA	A	H	H	A	NA	A	NA	A	H	NA	A	H	H	H	H	NA	NA
1	H	H	H	B	H	A	H	H	A	H	H	H	NA	A	H	H	H	H	H	H	H	H	H	H	H	H	H	H	NA	H	H	B	NA	B	B	B	B	NA	NA	NA	B	NA	NA	B	B	NA	B	B	A
1	A	A	A	A	A	A	A	A	A	A	A	A	A	NA	A	A	A	A	A	A	A	A	A	A	A	A	A	A	NA	A	NA	A	A	NA	A	A	NA	A	A	A	A	A	A	NA	A	A	A	A	A
1	H	H	H	H	H	A	H	H	H	H	H	H	H	A	H	H	H	H	H	H	H	H	B	B	B	NA	B	B	B	B	B	B	NA	B	B	B	B	NA	NA	NA	B	B	NA	B	B	B	B	B	NA
1	A	A	A	A	A	A	A	A	A	NA	H	H	H	A	H	H	H	H	H	H	H	NA	H	H	NA	NA	H	H	NA	A	H	H	A	H	H	H	H	A	A	A	H	A	A	A	A	A	A	A	A
1	A	A	A	A	A	A	A	H	H	H	H	H	H	A	NA	H	H	H	H	H	H	H	H	H	H	H	H	NA	NA	H	H	H	A	NA	H	H	NA	NA	A	A	H	A	A	H	H	H	H	H	A
1	H	H	H	H	H	A	H	H	H	H	H	H	H	A	H	H	H	H	H	H	H	H	H	H	H	H	H	H	H	H	H	H	A	H	H	H	H	A	A	A	H	A	A	H	H	H	H	H	A
1	NA	NA	NA	NA	NA	NA	NA	NA	NA	NA	NA	NA	NA	NA	NA	NA	NA	NA	NA	NA	NA	NA	NA	NA	NA	NA	NA	NA	A	NA	NA	NA	NA	NA	NA	NA	NA	NA	NA	NA	NA	NA	A	NA	NA	NA	NA	NA	NA
1	NA	A	A	A	A	A	A	A	A	NA	A	A	A	A	NA	A	NA	A	H	H	H	H	H	H	H	H	H	H	H	H	H	H	A	H	H	H	H	A	A	A	H	A	A	H	H	H	H	H	A
1	B	NA	NA	NA	NA	NA	NA	NA	NA	B	NA	NA	NA	NA	NA	H	NA	NA	NA	NA	B	NA	NA	NA	NA	NA	NA	B	NA	NA	NA	NA	NA	NA	NA	NA	NA	NA	NA	NA	NA	NA	NA	B	NA	NA	NA	NA	NA
1	NA	NA	NA	NA	NA	NA	NA	NA	NA	NA	NA	NA	NA	NA	NA	NA	NA	NA	NA	NA	NA	NA	NA	NA	NA	NA	NA	NA	A	NA	NA	NA	NA	NA	NA	NA	NA	NA	NA	NA	NA	NA	NA	NA	NA	NA	NA	NA	NA
1	NA	NA	NA	NA	NA	NA	NA	NA	NA	NA	NA	NA	NA	NA	NA	NA	NA	NA	NA	NA	NA	NA	NA	NA	NA	NA	NA	NA	NA	NA	NA	NA	NA	NA	NA	NA	NA	NA	NA	NA	NA	NA	NA	NA	NA	NA	NA	NA	NA
1	H	H	H	NA	H	A	H	H	H	H	H	A	H	A	H	H	H	H	H	H	H	B	H	H	H	NA	H	H	H	H	B	B	NA	B	B	B	B	NA	NA	NA	B	NA	NA	B	B	B	B	B	NA
1	H	H	H	H	H	NA	H	H	H	H	H	H	H	A	H	H	H	H	H	H	H	H	H	H	H	H	H	H	H	H	NA	NA	NA	NA	NA	NA	NA	NA	NA	NA	NA	B	NA	NA	NA	NA	NA	NA	NA
1	NA	A	NA	A	A	NA	NA	NA	NA	NA	NA	H	H	A	H	H	H	H	H	H	H	H	H	H	H	H	H	H	H	H	H	H	A	H	H	H	H	A	A	A	H	A	A	H	H	H	H	H	A
1	H	H	H	H	H	NA	H	H	H	H	H	H	H	A	H	H	H	H	H	H	H	H	H	H	H	H	H	H	H	H	H	H	NA	H	H	H	H	A	A	NA	H	NA	A	H	H	H	H	H	NA
1	H	H	H	H	H	A	H	H	H	H	H	H	H	A	H	H	H	H	H	H	H	H	H	H	H	H	H	H	H	H	H	H	A	H	H	H	H	A	A	A	H	A	A	H	H	H	H	H	NA
1	NA	A	NA	NA	NA	NA	NA	NA	NA	NA	NA	A	NA	NA	NA	NA	NA	A	NA	NA	NA	NA	NA	NA	NA	NA	NA	NA	A	NA	NA	NA	NA	NA	NA	NA	NA	NA	NA	NA	NA	NA	A	NA	NA	NA	NA	NA	NA
1	NA	A	A	A	A	A	NA	A	A	H	H	H	H	A	H	H	H	H	H	H	H	H	H	H	H	H	H	H	H	H	H	H	A	H	H	H	H	A	A	A	H	A	A	H	H	NA	A	NA	NA
1	H	H	H	H	H	A	H	H	H	H	H	H	H	A	H	H	H	H	H	H	H	H	H	H	H	H	H	H	NA	H	H	H	A	H	H	H	H	A	A	A	H	A	A	H	H	H	H	H	A
1	H	H	H	H	H	A	H	H	H	H	H	H	H	NA	B	B	B	B	NA	B	B	B	B	B	B	B	B	B	B	B	B	B	NA	B	H	H	H	A	A	A	H	A	A	H	H	H	H	H	A
1	NA	B	B	B	B	NA	NA	NA	NA	NA	NA	B	B	NA	NA	B	NA	B	NA	NA	NA	NA	NA	B	B	B	NA	NA	B	B	B	NA	NA	B	NA	B	B	NA	NA	NA	NA	NA	NA	B	NA	NA	NA	NA	NA
1	NA	A	NA	NA	NA	NA	NA	NA	NA	NA	NA	A	NA	NA	NA	NA	NA	A	NA	NA	NA	NA	NA	NA	NA	NA	NA	NA	A	A	NA	NA	NA	NA	NA	NA	NA	A	NA	NA	NA	NA	A	NA	NA	NA	NA	NA	NA
1	NA	A	A	A	A	NA	NA	A	A	NA	NA	A	A	A	NA	A	NA	A	NA	NA	NA	A	NA	A	A	A	NA	NA	A	A	A	A	NA	NA	A	A	A	A	A	A	H	A	A	H	H	H	H	H	A
1	H	H	H	H	H	A	H	H	H	H	H	H	H	A	H	H	H	H	H	H	H	H	H	H	H	H	H	H	H	H	H	H	A	H	H	H	H	A	A	A	H	A	A	H	H	H	H	H	A
1	NA	A	A	A	A	A	A	A	A	A	A	A	A	A	NA	A	NA	A	NA	NA	A	A	A	A	A	A	NA	A	A	A	H	H	A	H	H	H	H	A	A	A	H	A	A	H	H	H	H	H	A
1	NA	NA	NA	NA	NA	NA	NA	NA	NA	NA	NA	NA	NA	NA	NA	NA	NA	NA	NA	B	NA	NA	NA	NA	NA	NA	NA	NA	NA	NA	NA	NA	NA	NA	NA	NA	NA	NA	NA	NA	NA	NA	NA	NA	NA	NA	NA	NA	NA
1	H	H	H	H	H	A	H	H	B	H	H	A	H	A	H	H	H	H	H	H	H	H	H	NA	H	NA	H	H	H	A	H	H	A	H	H	A	H	A	A	A	H	A	A	NA	H	H	H	NA	A
1	NA	A	A	A	A	A	A	A	A	A	A	A	A	A	NA	A	A	A	NA	A	A	A	NA	A	A	A	NA	A	A	A	A	H	A	H	H	H	H	A	A	A	H	A	A	H	H	H	H	H	A
1	H	H	H	H	H	NA	NA	NA	NA	NA	NA	A	NA	A	NA	NA	NA	A	NA	NA	NA	NA	NA	NA	A	NA	NA	NA	A	A	A	NA	NA	NA	NA	NA	NA	A	NA	NA	NA	NA	A	NA	NA	NA	NA	NA	NA
1	NA	A	NA	A	NA	NA	NA	H	H	H	H	H	H	A	H	H	H	H	H	H	H	H	NA	B	NA	NA	NA	NA	B	B	B	NA	NA	NA	NA	NA	NA	NA	NA	NA	NA	B	NA	NA	NA	NA	NA	NA	NA
1	H	H	H	H	H	NA	H	H	H	B	B	NA	B	NA	B	B	B	B	B	B	B	B	B	B	B	B	B	B	B	B	B	B	NA	B	B	B	B	NA	NA	NA	B	NA	NA	B	B	B	B	B	NA
1	H	H	H	H	H	A	H	H	H	H	H	H	H	A	H	H	H	H	H	H	H	H	H	H	H	H	H	H	H	H	H	H	A	H	H	H	H	A	A	NA	NA	NA	A	NA	NA	NA	NA	NA	NA
1	NA	B	B	B	B	NA	NA	NA	B	NA	NA	B	NA	NA	NA	B	NA	B	NA	NA	NA	NA	NA	B	B	B	NA	NA	B	B	NA	NA	NA	NA	NA	B	B	NA	NA	A	NA	NA	NA	B	B	NA	NA	B	NA
1	A	A	A	A	A	A	A	A	A	A	A	A	A	A	A	A	A	A	A	A	A	A	A	A	A	A	A	A	A	A	A	A	A	A	A	A	A	A	A	A	A	A	A	A	A	A	A	A	A
1	H	H	H	H	H	A	H	H	H	H	H	H	H	A	H	H	H	NA	H	H	H	H	H	H	H	H	H	H	H	H	H	H	A	H	H	H	H	A	A	A	H	A	A	H	H	H	H	H	A
1	NA	NA	NA	NA	NA	NA	NA	NA	NA	NA	NA	NA	NA	NA	NA	NA	NA	NA	NA	NA	NA	NA	NA	NA	NA	NA	NA	NA	NA	NA	NA	NA	NA	NA	NA	NA	NA	NA	NA	NA	NA	NA	NA	NA	NA	NA	NA	NA	NA
1	NA	NA	NA	NA	NA	NA	NA	NA	NA	NA	NA	NA	NA	NA	NA	NA	NA	NA	NA	NA	NA	NA	NA	NA	NA	NA	NA	NA	NA	NA	NA	NA	NA	NA	NA	NA	NA	NA	NA	NA	NA	A	NA	NA	NA	NA	NA	NA	NA
1	A	A	A	A	A	A	A	A	A	A	A	A	A	A	A	A	A	A	A	A	A	A	A	A	A	A	A	A	A	A	A	A	A	A	A	A	A	A	A	A	A	A	A	A	A	A	A	A	A
1	H	H	H	H	H	A	H	H	H	H	H	H	H	A	H	H	H	H	H	H	H	H	H	H	H	H	H	H	H	H	H	H	A	H	H	H	H	A	A	A	H	A	A	H	H	H	H	H	A
1	H	H	H	H	H	A	H	H	H	H	H	H	H	A	H	H	H	H	H	H	H	H	H	H	H	H	H	H	H	H	H	H	A	H	H	H	H	A	A	NA	NA	NA	A	H	H	H	H	H	A
1	H	NA	H	H	H	A	H	H	H	H	H	H	H	A	H	H	H	H	H	H	H	H	H	H	H	H	H	H	H	H	H	H	A	A	A	A	A	A	A	A	A	A	A	A	A	A	A	A	A
1	H	H	H	H	H	A	H	H	H	H	H	H	H	A	H	H	H	H	H	H	H	H	H	H	H	H	H	H	H	H	H	H	A	H	H	H	H	A	A	A	H	A	A	NA	H	H	H	H	NA
1	H	H	H	H	H	A	H	H	H	H	NA	H	H	A	H	H	H	H	H	H	B	B	B	B	B	B	NA	B	B	B	B	B	NA	NA	B	B	NA	NA	NA	NA	B	NA	NA	B	B	B	B	B	NA
1	H	H	H	H	H	A	H	H	H	H	H	H	H	A	H	H	H	H	H	H	H	A	A	A	A	A	A	A	A	A	A	A	A	A	A	A	A	A	A	A	A	A	A	A	A	A	A	A	A
1	H	H	H	H	H	A	H	H	H	H	H	H	H	A	H	H	H	H	H	H	H	H	H	H	H	H	H	H	H	NA	NA	H	A	H	H	H	H	A	A	A	H	A	A	H	H	H	NA	H	A
1	NA	A	A	A	A	A	NA	A	A	A	A	A	A	A	A	A	A	A	NA	NA	NA	A	NA	A	A	A	NA	A	A	A	A	A	A	A	A	A	A	A	A	NA	NA	A	A	A	A	A	A	NA	NA
1	NA	NA	A	NA	NA	A	NA	NA	NA	NA	NA	NA	NA	NA	NA	NA	NA	B	NA	NA	H	NA	NA	NA	NA	NA	A	NA	NA	NA	B	NA	NA	NA	NA	NA	NA	NA	NA	NA	NA	NA	NA	NA	A	NA	NA	NA	NA
1	H	H	H	H	NA	A	H	H	H	H	H	H	H	A	NA	NA	H	H	H	H	H	H	H	H	H	H	H	NA	H	H	H	H	A	NA	H	H	NA	A	A	A	H	A	NA	H	H	H	H	NA	A
1	NA	A	A	A	A	A	A	A	A	A	A	A	A	A	A	A	A	A	A	A	A	A	A	A	A	A	A	A	A	A	A	A	A	A	A	A	A	A	A	A	A	A	A	A	A	A	A	A	A
1	NA	A	A	A	A	A	H	H	H	H	H	H	H	A	H	H	H	H	H	H	H	H	H	H	H	H	H	H	H	NA	H	H	A	H	H	H	H	A	A	A	H	A	A	H	H	H	H	NA	A
1	H	H	H	H	H	A	H	H	H	H	H	H	H	A	H	H	H	H	H	H	H	H	H	H	H	H	H	H	H	H	H	H	A	H	H	H	H	A	A	A	H	A	A	H	H	H	H	NA	A
1	H	H	H	H	H	NA	NA	NA	A	NA	A	A	A	A	NA	A	NA	A	NA	NA	NA	A	NA	A	A	A	NA	NA	A	A	A	A	NA	NA	NA	A	A	A	A	NA	NA	A	A	A	NA	NA	A	NA	NA
1	NA	A	A	A	A	A	A	A	A	NA	A	A	A	A	A	A	NA	A	NA	NA	NA	A	NA	A	A	A	NA	A	A	A	A	A	NA	A	A	A	A	A	A	A	A	A	A	A	A	A	A	NA	A
1	H	H	H	H	H	A	H	H	H	H	H	H	H	A	H	H	H	NA	H	NA	H	H	H	H	NA	H	H	H	H	H	NA	H	A	B	NA	H	H	A	A	A	H	A	A	H	H	H	H	H	A
1	NA	A	NA	A	A	NA	NA	NA	NA	NA	NA	A	NA	A	NA	A	NA	A	NA	NA	NA	NA	NA	A	NA	NA	NA	NA	A	A	NA	NA	NA	NA	NA	A	NA	A	NA	NA	NA	NA	A	NA	H	H	H	H	A
1	H	H	H	H	H	A	H	H	H	H	H	H	H	A	H	A	NA	A	NA	NA	NA	NA	NA	A	NA	NA	NA	H	H	H	H	H	A	H	H	H	H	A	A	A	H	A	A	H	H	H	H	H	A
1	H	H	H	NA	H	A	H	H	H	H	H	NA	H	A	H	H	H	H	H	H	H	H	H	H	H	H	H	H	NA	H	H	H	A	H	H	H	H	A	A	A	H	A	A	H	H	H	H	H	A
1	H	NA	NA	NA	NA	NA	NA	A	NA	NA	NA	NA	NA	NA	NA	NA	B	NA	B	B	NA	NA	B	NA	NA	NA	B	NA	NA	NA	NA	NA	NA	NA	B	NA	NA	NA	NA	NA	NA	NA	NA	NA	NA	NA	NA	NA	NA
1	NA	NA	NA	NA	NA	NA	NA	NA	NA	NA	NA	NA	NA	NA	NA	NA	A	NA	NA	NA	NA	NA	NA	NA	NA	NA	NA	NA	NA	NA	NA	NA	NA	NA	NA	NA	NA	NA	NA	NA	NA	NA	NA	NA	NA	NA	NA	NA	NA
1	A	NA	NA	NA	NA	NA	NA	NA	NA	NA	NA	NA	NA	NA	NA	NA	NA	NA	NA	NA	NA	NA	NA	NA	NA	NA	NA	NA	NA	NA	NA	NA	NA	NA	NA	NA	NA	NA	NA	NA	NA	NA	NA	NA	NA	NA	NA	A	NA
1	NA	NA	NA	NA	NA	NA	NA	NA	NA	NA	NA	NA	NA	NA	NA	NA	NA	NA	NA	NA	NA	NA	NA	NA	NA	NA	NA	NA	NA	NA	NA	NA	NA	NA	NA	NA	NA	NA	NA	NA	NA	NA	NA	NA	NA	NA	NA	NA	NA
1	A	NA	NA	NA	NA	NA	NA	NA	NA	NA	NA	NA	NA	A	NA	A	H	NA	NA	H	NA	NA	NA	NA	NA	NA	NA	NA	NA	NA	NA	B	NA	NA	NA	NA	NA	NA	A	NA	B	NA	NA	NA	NA	NA	NA	NA	NA
1	H	H	H	H	H	NA	H	H	H	H	H	H	H	A	H	H	H	H	H	H	H	H	H	H	H	H	H	H	H	H	NA	H	A	H	H	H	H	A	A	A	H	A	A	H	H	H	H	NA	A
1	H	H	H	H	H	A	H	H	H	H	H	H	H	A	H	H	H	H	H	H	A	A	A	A	A	A	A	A	A	A	A	A	A	A	A	A	A	A	A	A	A	A	A	A	A	A	A	NA	A
1	NA	B	B	B	B	B	B	B	B	B	B	B	B	NA	B	B	B	B	B	B	B	B	B	B	B	B	B	B	B	B	B	B	NA	B	B	B	B	NA	NA	NA	B	NA	NA	B	B	B	B	B	NA
2	H	H	H	H	H	A	A	A	A	A	A	A	A	A	A	A	A	A	A	A	A	A	A	A	A	A	A	A	A	A	A	A	A	NA	A	A	NA	A	A	A	A	A	A	A	A	A	A	A	A
2	H	H	H	H	H	A	H	H	H	H	H	H	H	A	H	H	H	H	H	H	H	H	H	H	H	H	H	H	H	H	H	H	A	B	H	H	H	A	A	A	H	A	A	H	H	H	H	NA	NA
2	A	NA	NA	NA	NA	NA	A	NA	NA	H	NA	NA	NA	NA	NA	A	B	NA	NA	H	NA	NA	NA	NA	NA	NA	NA	NA	NA	NA	NA	NA	NA	B	NA	A	A	NA	NA	A	NA	NA	NA	NA	NA	NA	NA	NA	A
2	NA	B	B	B	B	NA	NA	B	B	NA	B	NA	B	NA	NA	B	NA	B	NA	B	NA	B	NA	NA	B	NA	H	NA	H	H	H	H	A	NA	H	A	NA	A	A	A	H	A	A	H	H	H	H	H	NA
2	NA	A	A	A	A	NA	A	A	A	NA	A	A	A	A	A	A	A	A	A	NA	A	A	A	A	A	A	A	A	A	A	A	A	A	NA	A	A	A	A	A	A	NA	A	NA	A	A	A	A	A	A
2	H	H	H	H	H	A	H	H	H	B	B	B	B	NA	B	B	B	B	B	B	B	B	B	B	B	NA	B	B	B	B	B	B	NA	B	B	B	B	NA	NA	NA	B	NA	NA	B	B	B	B	B	NA
2	H	B	NA	NA	NA	A	H	H	H	H	NA	NA	A	A	NA	H	A	NA	H	H	H	H	A	NA	H	NA	H	H	NA	NA	NA	H	NA	NA	H	NA	NA	NA	NA	A	H	NA	NA	B	B	B	B	B	NA
2	H	H	H	H	H	A	H	H	H	H	H	H	NA	A	H	H	H	H	H	H	H	H	H	H	NA	H	H	H	H	A	H	H	A	H	H	H	H	NA	A	A	H	A	A	H	A	A	A	A	A
2	A	A	A	A	A	A	A	A	A	A	A	A	A	A	A	A	A	A	A	NA	A	A	A	A	A	A	A	A	A	A	A	A	A	A	A	A	A	A	A	A	A	A	A	A	A	A	A	A	A
2	H	A	A	A	A	A	A	A	A	A	A	A	A	A	A	A	A	A	A	A	A	A	A	A	A	A	A	A	A	A	A	A	A	A	A	A	A	A	A	A	A	A	A	A	A	A	A	A	A
2	NA	B	NA	NA	B	NA	NA	NA	NA	NA	B	H	H	A	B	H	H	H	H	H	H	H	H	H	H	H	H	NA	H	H	H	H	A	NA	NA	B	NA	NA	NA	NA	NA	B	NA	B	NA	NA	NA	NA	NA
2	H	H	H	H	H	A	H	H	H	H	H	H	H	A	H	H	H	H	H	H	H	H	H	H	H	H	H	H	H	H	H	H	A	NA	B	B	B	NA	NA	NA	NA	NA	NA	B	B	B	B	B	NA
2	B	B	B	B	B	NA	B	B	B	B	B	B	B	NA	B	B	B	B	B	B	B	B	B	B	B	B	B	B	B	B	NA	H	A	NA	H	H	H	A	A	A	H	A	A	H	H	H	H	NA	A
2	NA	A	A	A	A	A	NA	NA	A	NA	A	A	A	A	A	A	NA	A	NA	NA	NA	A	NA	A	A	A	NA	A	A	A	A	A	NA	NA	A	A	A	A	A	NA	NA	A	A	H	H	H	H	H	A
2	NA	A	NA	A	NA	A	NA	NA	NA	NA	A	NA	NA	A	NA	NA	NA	A	NA	B	NA	NA	NA	NA	A	NA	NA	NA	A	A	NA	NA	NA	NA	NA	A	NA	A	A	NA	NA	NA	A	A	NA	NA	A	NA	NA
2	H	H	H	NA	H	A	H	H	NA	H	H	H	H	A	H	H	H	H	H	H	H	H	H	NA	H	NA	H	H	B	H	H	H	A	NA	H	H	NA	A	A	A	H	A	A	H	H	H	H	H	A
2	B	B	B	B	B	A	B	B	B	B	B	B	B	NA	B	B	B	B	B	B	B	B	B	B	B	B	B	B	B	B	B	B	NA	NA	B	B	NA	NA	A	A	H	A	A	H	H	H	H	H	A
2	NA	B	B	B	B	NA	B	B	B	B	B	B	B	NA	B	B	B	B	B	B	B	B	B	B	B	B	B	B	B	B	B	B	A	NA	H	H	NA	A	A	A	H	A	A	H	H	H	H	H	A
2	NA	A	A	A	A	A	A	A	A	A	A	A	A	A	A	A	A	A	A	A	A	A	A	A	A	A	A	A	A	A	A	A	A	NA	H	H	H	A	A	A	H	A	A	H	H	H	H	H	A
2	H	NA	H	B	H	NA	H	H	H	H	NA	NA	H	NA	NA	H	NA	NA	H	NA	H	H	H	NA	NA	NA	H	NA	NA	H	NA	H	A	NA	H	H	NA	NA	NA	NA	H	A	A	NA	H	H	NA	H	A
2	H	H	H	H	H	A	H	H	H	H	NA	H	NA	A	H	H	H	NA	H	H	H	H	H	NA	H	H	H	H	H	H	H	H	A	NA	H	H	NA	A	A	A	H	A	A	H	H	NA	H	A	A
2	NA	B	B	B	B	NA	B	B	B	B	B	B	B	NA	B	B	B	B	B	B	B	B	B	B	B	B	H	H	H	H	NA	H	A	B	H	H	A	A	A	A	H	A	A	H	H	H	H	A	A
2	H	H	H	H	B	A	H	H	H	H	H	NA	H	A	NA	H	H	NA	H	H	H	H	NA	NA	H	NA	H	H	H	NA	NA	H	A	NA	H	H	NA	NA	NA	A	H	A	A	H	H	H	H	H	A
2	H	H	H	H	H	A	H	H	H	H	H	NA	H	A	H	H	H	H	H	H	H	H	H	H	H	H	H	H	H	H	H	B	NA	B	B	B	B	NA	NA	NA	B	NA	NA	B	B	B	B	B	NA
2	A	A	A	A	A	A	A	A	A	A	A	NA	A	A	A	A	A	NA	A	A	A	A	A	A	A	NA	A	A	NA	A	A	A	A	A	A	A	A	NA	A	A	A	A	A	A	A	A	A	A	A
2	NA	B	NA	B	B	NA	NA	NA	NA	NA	B	NA	NA	NA	NA	B	NA	B	NA	B	NA	H	H	NA	H	H	H	NA	H	H	H	H	A	NA	H	H	NA	A	A	A	H	A	A	H	H	H	H	H	A
2	H	NA	B	A	NA	A	B	H	NA	B	NA	NA	NA	NA	NA	NA	H	NA	NA	B	H	A	A	NA	NA	NA	H	NA	NA	NA	NA	NA	NA	NA	NA	A	NA	NA	NA	A	H	NA	NA	NA	H	NA	NA	A	A
2	A	A	A	A	A	A	A	A	A	A	A	A	A	A	A	A	A	A	A	A	A	A	A	A	A	A	A	A	A	A	A	A	A	A	A	A	A	A	A	A	A	A	A	A	A	A	A	A	A
2	B	B	B	B	B	NA	B	B	B	B	B	B	B	NA	B	B	B	B	B	H	H	H	H	H	H	H	H	H	H	H	H	H	A	H	H	H	H	A	A	A	H	A	A	H	H	H	H	H	A
2	NA	A	A	A	A	NA	NA	NA	A	NA	A	A	A	A	A	A	NA	A	NA	NA	NA	A	NA	A	A	A	NA	A	A	A	A	A	A	A	NA	A	A	A	A	NA	NA	A	A	A	NA	NA	NA	NA	A
2	H	NA	H	H	H	A	H	H	H	H	NA	NA	H	A	NA	H	H	H	H	B	H	H	H	NA	NA	NA	H	NA	H	NA	H	H	NA	NA	B	NA	NA	NA	NA	NA	B	A	A	H	H	H	H	H	A
2	H	H	H	H	H	NA	B	B	B	B	B	B	B	A	B	NA	B	NA	B	B	B	NA	B	B	B	B	B	B	H	B	B	B	A	NA	H	H	H	A	A	A	H	A	A	H	H	H	H	NA	A
2	B	NA	NA	NA	NA	NA	B	NA	NA	NA	NA	NA	NA	NA	NA	NA	NA	NA	NA	NA	NA	NA	NA	NA	NA	NA	NA	NA	NA	NA	NA	NA	NA	NA	NA	NA	NA	NA	NA	NA	NA	NA	NA	NA	NA	NA	NA	NA	NA
2	A	A	A	A	A	A	A	A	A	A	A	NA	A	A	A	A	A	A	A	A	A	H	B	NA	B	B	B	B	NA	B	B	B	NA	NA	B	B	NA	NA	NA	NA	B	NA	NA	B	B	B	B	B	NA
2	NA	B	B	B	B	NA	H	H	H	H	H	H	H	A	H	H	H	H	H	H	H	H	H	H	H	H	H	H	H	H	H	H	A	H	NA	H	H	A	A	A	H	A	A	H	H	H	H	H	A
2	B	B	B	B	B	NA	B	B	B	B	B	NA	B	NA	B	B	B	B	B	B	B	B	B	B	B	NA	B	B	NA	B	B	B	NA	NA	B	B	NA	NA	NA	NA	B	NA	NA	B	B	B	B	B	NA
2	H	H	NA	H	NA	A	H	H	H	H	H	H	H	A	H	H	H	H	H	H	H	H	H	H	NA	H	H	H	H	H	H	H	A	H	H	H	H	A	A	A	H	NA	A	H	NA	H	H	H	A
2	H	A	H	NA	H	NA	H	H	H	B	NA	NA	H	A	NA	H	H	H	H	NA	H	H	H	NA	NA	NA	H	NA	H	H	A	H	A	NA	H	NA	NA	A	A	NA	H	A	A	H	NA	H	NA	H	NA
2	A	A	A	A	H	A	A	A	A	A	NA	NA	A	A	NA	A	A	A	A	A	A	A	NA	NA	A	A	A	A	A	A	NA	A	A	NA	A	NA	NA	A	A	A	A	A	NA	A	A	A	A	A	A
2	H	H	H	H	NA	A	H	H	A	H	H	NA	H	A	NA	H	H	H	H	B	H	H	H	NA	H	NA	H	H	NA	NA	A	H	A	NA	H	NA	NA	NA	A	A	H	A	NA	H	H	NA	H	H	A
2	B	NA	B	B	B	NA	B	B	B	B	NA	NA	B	NA	NA	B	H	NA	H	NA	H	H	H	NA	NA	NA	H	NA	NA	NA	NA	H	A	NA	H	H	NA	NA	NA	NA	NA	A	A	H	NA	NA	NA	A	NA
2	A	A	A	A	A	A	A	A	A	A	A	A	A	A	A	A	A	A	A	A	A	A	A	A	A	A	A	A	A	A	A	A	A	A	A	A	A	A	A	A	A	A	A	NA	H	H	H	NA	A
2	A	NA	NA	NA	A	A	A	A	A	NA	NA	NA	A	NA	NA	A	A	NA	NA	A	A	NA	A	NA	A	NA	A	A	NA	NA	NA	NA	NA	NA	A	NA	NA	NA	NA	NA	A	NA	A	NA	A	NA	A	A	A
2	H	NA	B	B	NA	NA	NA	B	B	B	NA	NA	NA	NA	NA	B	B	NA	B	NA	B	H	H	NA	NA	A	NA	NA	NA	NA	NA	B	A	NA	B	NA	NA	NA	NA	NA	H	NA	A	NA	NA	H	NA	A	NA
2	H	NA	NA	NA	NA	NA	NA	NA	NA	B	NA	NA	NA	NA	NA	NA	NA	NA	NA	NA	A	NA	NA	NA	NA	NA	B	NA	NA	NA	NA	NA	NA	NA	NA	NA	NA	NA	NA	NA	NA	NA	NA	NA	A	NA	NA	A	NA
2	A	A	A	A	A	A	A	A	A	A	A	A	A	A	A	A	A	A	A	A	A	A	A	A	A	A	A	A	A	A	A	A	A	A	A	H	H	A	A	A	H	A	A	H	H	H	H	H	A
2	H	NA	H	B	NA	A	H	H	H	H	H	NA	H	A	NA	H	H	H	H	H	H	H	H	H	NA	NA	H	H	H	NA	NA	H	A	H	H	H	NA	NA	A	A	H	A	A	NA	H	H	H	NA	A
2	H	H	H	H	H	B	NA	B	NA	NA	B	B	B	NA	NA	B	NA	B	NA	NA	NA	B	NA	B	NA	B	NA	NA	B	B	B	B	NA	NA	NA	B	B	NA	NA	NA	NA	NA	NA	B	B	NA	NA	B	NA
2	NA	A	A	A	A	A	NA	A	NA	NA	A	NA	H	A	NA	H	H	H	H	B	H	H	H	NA	H	NA	H	NA	H	H	H	H	A	NA	H	NA	NA	A	A	A	H	A	A	H	H	H	H	H	A
2	H	H	H	H	H	A	H	H	H	H	H	H	H	A	H	H	H	H	H	H	H	H	H	H	H	H	H	H	H	H	H	H	A	B	H	H	H	A	A	A	H	A	A	H	H	H	H	H	A
2	A	A	A	A	A	A	A	A	H	H	H	H	H	A	H	H	H	H	H	H	H	H	H	H	H	H	H	NA	H	H	H	H	A	B	H	H	H	A	A	A	H	A	A	H	H	H	H	H	A
2	H	H	H	H	H	A	H	H	H	H	H	H	H	A	NA	H	H	H	H	H	H	H	H	H	H	H	H	H	H	H	H	A	A	NA	A	A	NA	A	A	A	NA	A	A	A	A	A	A	A	A
2	A	NA	A	NA	A	A	A	A	A	A	A	NA	A	A	A	A	A	A	A	A	A	A	A	A	A	NA	A	A	A	A	NA	A	A	NA	A	NA	A	A	A	A	A	A	A	A	A	A	A	A	A
2	H	NA	NA	NA	NA	NA	A	NA	NA	NA	NA	NA	NA	NA	NA	H	NA	NA	NA	NA	H	NA	NA	NA	NA	NA	NA	NA	NA	NA	NA	NA	NA	NA	A	NA	NA	NA	NA	NA	A	NA	A	NA	NA	NA	NA	A	NA
2	H	NA	NA	A	H	A	A	A	A	A	NA	NA	A	A	NA	A	A	A	A	NA	A	A	A	NA	NA	A	A	NA	A	NA	A	A	A	NA	A	A	NA	A	A	A	A	A	A	A	A	A	A	A	A
2	A	A	NA	NA	NA	A	H	H	NA	H	NA	NA	H	A	NA	H	NA	A	H	NA	H	NA	H	NA	NA	NA	H	NA	NA	NA	NA	NA	NA	NA	H	B	NA	NA	NA	NA	H	A	A	B	H	H	H	A	A
2	A	A	A	A	NA	A	A	A	NA	A	A	A	A	A	A	A	A	A	A	H	H	A	H	H	A	NA	NA	H	A	A	H	A	A	NA	H	NA	NA	NA	NA	A	H	A	A	NA	H	H	H	H	A
2	H	H	H	H	H	A	H	H	H	H	H	H	H	A	H	H	H	H	H	H	H	H	H	H	H	H	H	H	H	H	H	H	A	B	H	H	H	A	A	A	H	A	A	H	H	H	H	H	A
2	NA	A	A	A	A	A	A	A	A	A	A	A	A	A	A	A	A	A	NA	NA	A	A	A	A	A	A	A	A	A	A	A	A	A	A	A	A	A	A	A	A	A	A	A	A	A	A	A	A	A
2	H	NA	H	H	H	A	H	H	H	H	H	H	H	A	H	H	H	H	H	H	H	H	H	H	H	NA	H	H	H	H	H	H	A	NA	H	H	H	A	A	A	H	A	A	H	H	H	H	H	A
2	A	NA	NA	NA	NA	NA	NA	A	NA	A	NA	NA	NA	NA	NA	A	NA	A	NA	NA	A	NA	NA	NA	NA	NA	A	NA	NA	NA	NA	NA	NA	NA	H	NA	NA	NA	NA	NA	H	NA	NA	NA	NA	NA	NA	NA	NA
2	A	NA	NA	NA	NA	NA	NA	NA	NA	NA	NA	NA	NA	NA	NA	NA	NA	NA	NA	NA	NA	NA	NA	NA	NA	NA	NA	NA	NA	NA	NA	NA	NA	NA	NA	NA	NA	NA	NA	A	NA	NA	NA	NA	NA	NA	NA	NA	NA
2	H	NA	NA	NA	NA	NA	NA	NA	NA	NA	NA	NA	NA	NA	NA	H	NA	NA	NA	NA	NA	A	NA	NA	NA	NA	NA	NA	NA	NA	NA	A	NA	NA	A	NA	NA	NA	NA	NA	NA	NA	NA	NA	NA	NA	NA	A	NA
2	A	A	A	A	NA	NA	NA	NA	A	NA	NA	NA	H	NA	NA	H	H	NA	H	NA	NA	B	NA	NA	NA	NA	A	NA	NA	NA	NA	NA	A	NA	B	NA	NA	NA	NA	NA	H	NA	NA	NA	NA	H	NA	A	NA
2	H	NA	H	H	H	A	H	H	H	H	NA	NA	H	A	NA	H	H	H	H	B	H	H	H	NA	H	A	H	H	H	H	H	H	A	NA	H	H	NA	A	A	A	H	A	A	H	A	A	A	A	A
2	A	NA	A	NA	A	NA	NA	H	NA	NA	NA	NA	A	NA	NA	A	NA	NA	A	NA	NA	NA	A	B	NA	NA	H	NA	NA	NA	A	NA	A	NA	NA	NA	NA	NA	NA	NA	H	A	A	A	H	H	NA	A	NA
2	A	NA	NA	NA	NA	NA	NA	NA	NA	NA	NA	NA	NA	NA	NA	A	NA	NA	NA	NA	NA	NA	NA	NA	NA	NA	NA	NA	NA	NA	NA	NA	NA	NA	A	NA	NA	NA	NA	NA	NA	NA	NA	NA	NA	NA	NA	A	NA
2	H	NA	NA	NA	NA	NA	NA	NA	NA	NA	NA	NA	NA	NA	NA	NA	NA	NA	NA	NA	NA	NA	NA	NA	NA	NA	NA	NA	NA	NA	NA	NA	NA	NA	NA	NA	NA	NA	NA	NA	B	NA	NA	NA	NA	NA	NA	NA	NA
2	NA	B	NA	B	B	NA	NA	NA	NA	NA	B	B	NA	NA	B	B	NA	B	NA	NA	NA	NA	NA	B	NA	NA	NA	B	B	B	B	NA	NA	NA	NA	B	NA	NA	NA	NA	NA	NA	NA	NA	NA	H	H	H	A
2	H	H	H	H	H	A	H	H	H	H	H	H	H	A	H	H	H	H	H	H	H	H	H	H	H	H	H	H	H	H	H	H	A	H	H	H	H	A	A	A	H	A	A	H	H	H	H	NA	A
2	NA	NA	NA	NA	NA	A	H	H	H	H	H	H	H	A	H	H	H	H	H	H	H	H	H	H	H	H	H	H	H	H	H	H	NA	B	H	H	H	A	A	NA	H	A	A	H	NA	NA	NA	NA	NA
2	H	NA	NA	NA	NA	NA	NA	B	NA	NA	NA	NA	NA	NA	NA	B	NA	NA	NA	NA	NA	B	NA	NA	NA	NA	NA	NA	NA	NA	NA	NA	NA	NA	NA	NA	NA	NA	NA	NA	NA	NA	A	NA	NA	NA	NA	A	NA
2	H	NA	NA	NA	NA	NA	NA	NA	NA	NA	NA	NA	NA	NA	NA	NA	NA	NA	NA	NA	NA	NA	NA	NA	NA	NA	NA	NA	NA	NA	NA	NA	A	NA	H	NA	NA	NA	NA	NA	NA	NA	NA	NA	NA	NA	NA	NA	NA
2	A	A	A	NA	A	A	A	A	A	A	A	NA	A	A	A	A	A	A	A	A	A	A	A	A	A	A	A	A	NA	NA	A	A	A	NA	A	A	A	NA	A	A	A	A	A	A	A	A	A	A	A
2	A	NA	A	A	A	A	A	A	A	A	NA	NA	A	A	NA	A	A	A	A	NA	A	A	A	NA	NA	NA	A	NA	A	A	A	A	A	NA	A	A	NA	A	A	NA	A	A	A	A	A	A	NA	A	NA
2	A	NA	NA	NA	NA	NA	NA	A	NA	A	NA	NA	NA	NA	NA	A	A	NA	NA	NA	A	A	NA	NA	A	NA	A	A	NA	NA	NA	NA	NA	NA	A	NA	NA	NA	NA	A	A	NA	A	NA	A	NA	NA	A	A
2	A	NA	NA	NA	NA	NA	NA	A	NA	B	NA	NA	NA	NA	NA	H	H	NA	NA	NA	H	NA	B	NA	NA	NA	NA	NA	NA	NA	NA	NA	NA	NA	NA	NA	NA	NA	NA	NA	NA	NA	NA	NA	NA	NA	NA	NA	NA
2	H	NA	NA	B	NA	NA	NA	B	NA	NA	NA	NA	NA	NA	NA	NA	NA	NA	H	NA	NA	NA	A	NA	NA	NA	NA	NA	NA	NA	NA	B	NA	NA	NA	NA	NA	NA	NA	NA	H	NA	NA	NA	NA	NA	NA	H	NA
2	H	NA	NA	NA	NA	NA	NA	NA	NA	NA	NA	NA	NA	NA	NA	NA	NA	NA	NA	NA	NA	NA	NA	NA	NA	NA	NA	NA	NA	NA	NA	NA	NA	NA	B	NA	NA	NA	NA	NA	NA	NA	NA	NA	NA	NA	NA	NA	NA
2	NA	A	H	H	H	A	H	H	H	H	H	H	H	A	H	H	H	H	H	H	H	H	H	H	H	H	H	H	H	H	H	H	A	B	H	H	H	A	A	A	H	A	A	H	H	H	H	H	A
2	NA	A	A	A	A	A	NA	A	A	NA	A	A	A	A	NA	A	NA	A	NA	NA	A	A	NA	A	A	NA	NA	A	A	A	A	A	NA	NA	A	A	A	A	A	NA	NA	A	A	A	A	H	H	H	A
2	H	H	H	H	H	A	A	A	A	A	NA	NA	A	A	NA	A	A	A	A	A	A	A	A	NA	A	NA	A	A	A	A	A	A	A	NA	A	A	NA	NA	A	A	A	A	A	A	A	A	A	A	A
2	H	H	H	H	H	A	H	H	H	H	H	H	H	A	H	H	H	H	H	H	H	H	H	H	H	H	H	H	H	NA	H	H	A	B	H	H	H	A	A	A	H	A	A	H	H	H	H	H	A
2	A	A	A	A	A	A	H	H	B	H	H	NA	H	NA	H	H	H	NA	H	H	H	H	H	H	H	H	NA	H	NA	NA	NA	NA	A	H	H	H	A	NA	A	A	H	A	A	H	H	H	H	A	A
2	NA	B	NA	B	B	NA	NA	NA	NA	NA	NA	NA	NA	NA	NA	NA	NA	B	NA	NA	NA	NA	NA	NA	NA	H	H	NA	H	H	H	H	A	NA	H	A	NA	A	A	NA	H	A	A	H	NA	H	NA	H	NA
2	NA	A	A	A	A	NA	A	A	A	NA	A	A	A	A	NA	A	A	A	A	A	A	A	A	A	A	A	A	A	A	A	A	A	A	NA	A	A	A	A	A	A	NA	A	NA	A	A	A	A	A	A
2	H	H	H	NA	B	A	H	H	H	B	B	B	B	NA	B	B	B	B	B	B	B	B	B	B	B	NA	B	B	B	B	B	B	NA	B	B	B	B	NA	NA	NA	B	NA	NA	B	B	B	B	B	NA
2	H	NA	NA	NA	NA	A	H	NA	NA	H	NA	NA	NA	NA	NA	H	H	NA	H	H	H	NA	H	NA	NA	NA	NA	NA	NA	NA	NA	NA	A	NA	H	NA	NA	NA	NA	A	H	NA	NA	B	B	B	B	NA	NA
2	H	H	H	H	H	A	H	H	H	H	H	NA	H	A	H	H	H	H	H	H	H	H	H	H	H	H	H	H	H	NA	H	H	A	H	H	H	H	NA	A	A	H	A	A	H	A	A	A	A	A
2	A	A	A	A	A	A	A	A	A	A	A	A	A	A	A	A	A	A	A	A	A	A	A	A	A	A	A	A	A	A	A	A	A	A	A	A	A	A	A	A	A	A	A	A	A	A	A	A	A
2	H	A	A	A	A	A	A	A	A	A	A	A	A	A	A	A	A	A	A	A	A	A	A	A	A	A	A	A	A	A	A	A	A	A	A	A	A	A	A	A	A	A	A	A	A	A	A	A	A
2	NA	NA	B	NA	B	NA	NA	NA	NA	NA	NA	H	H	A	H	H	H	H	H	H	H	H	H	H	H	H	H	H	H	H	H	H	A	NA	NA	NA	NA	NA	NA	A	NA	NA	NA	B	NA	NA	NA	NA	NA
2	H	H	H	H	H	A	H	H	H	H	H	H	H	A	H	H	H	H	H	H	H	H	H	H	H	H	H	H	H	H	H	H	A	B	B	B	B	NA	NA	NA	NA	NA	NA	B	B	B	B	NA	NA
2	NA	B	B	B	B	NA	B	B	B	B	B	B	B	NA	B	B	B	B	B	B	B	B	B	B	B	NA	B	B	B	B	H	H	A	B	H	NA	H	A	A	A	H	A	A	H	H	H	H	NA	A
2	NA	A	A	A	A	A	NA	NA	A	NA	A	A	A	A	A	A	NA	A	NA	NA	NA	A	NA	A	A	A	NA	A	A	A	A	A	NA	NA	A	A	NA	A	A	NA	NA	A	A	H	H	H	H	H	A
2	H	NA	H	H	A	A	H	H	H	H	H	B	H	A	H	H	H	A	H	H	H	H	NA	H	H	H	H	H	NA	B	NA	H	A	B	B	B	B	NA	NA	NA	B	NA	NA	B	B	B	B	NA	NA
2	H	H	NA	H	H	A	H	H	H	H	H	NA	H	A	NA	H	NA	H	H	B	H	H	H	NA	NA	NA	H	NA	A	H	H	H	A	NA	H	A	NA	NA	A	A	H	A	A	H	H	H	H	H	NA
2	NA	B	B	B	B	NA	B	B	B	NA	B	B	B	NA	B	B	B	B	NA	B	B	B	B	B	B	B	B	B	B	B	B	B	NA	NA	NA	B	NA	NA	A	A	H	A	A	H	H	H	H	NA	A
2	NA	B	B	B	B	NA	B	B	B	B	B	B	B	NA	B	B	B	B	B	B	B	B	B	B	B	B	B	B	B	B	B	B	A	NA	H	H	NA	A	A	A	H	A	A	H	H	H	H	H	A
2	NA	NA	A	A	A	A	A	A	A	A	A	A	A	A	A	A	A	A	A	A	A	A	A	A	A	NA	A	A	A	A	A	A	A	NA	H	H	NA	A	A	A	H	A	A	H	H	H	H	H	A
2	H	H	NA	NA	H	NA	NA	H	B	H	NA	NA	H	A	NA	H	A	NA	H	NA	H	H	H	NA	NA	NA	NA	NA	NA	NA	B	NA	A	NA	H	H	NA	A	NA	NA	H	A	A	H	NA	H	NA	NA	A
2	H	H	H	H	H	A	H	NA	H	H	H	H	H	A	H	H	H	H	H	H	H	H	H	H	H	H	H	H	H	H	H	NA	A	NA	H	H	NA	A	A	A	H	A	A	H	H	H	H	H	A
2	B	B	B	B	B	NA	B	B	B	B	B	B	B	NA	B	B	B	B	B	B	B	B	B	B	B	NA	H	H	H	H	H	H	A	NA	H	H	NA	A	A	A	H	A	A	H	H	H	H	NA	A
2	H	A	NA	A	H	A	H	H	H	H	B	NA	H	A	NA	H	H	H	H	B	H	H	H	NA	NA	NA	H	NA	NA	H	H	H	A	NA	H	NA	NA	A	A	A	H	A	A	H	H	H	H	H	A
2	H	H	H	H	H	A	H	H	H	H	H	NA	H	A	H	H	H	H	H	H	H	H	H	H	H	H	H	H	B	NA	NA	B	NA	B	B	B	NA	NA	NA	NA	B	NA	NA	B	B	B	B	B	NA
2	A	A	A	A	A	A	A	A	A	A	A	A	A	A	A	A	A	A	A	A	A	A	A	A	A	NA	A	A	A	A	A	A	A	A	A	A	A	A	A	A	A	A	A	A	A	A	A	A	A
2	NA	NA	NA	NA	NA	NA	NA	NA	NA	NA	NA	NA	NA	NA	NA	NA	NA	NA	NA	NA	NA	NA	NA	NA	NA	NA	NA	NA	NA	NA	NA	NA	NA	NA	NA	NA	NA	NA	NA	NA	NA	NA	NA	NA	NA	NA	NA	A	NA
2	H	NA	A	NA	NA	NA	H	NA	A	H	NA	NA	NA	NA	NA	H	NA	NA	NA	NA	NA	A	NA	NA	NA	NA	H	NA	NA	NA	NA	NA	NA	NA	A	NA	NA	NA	NA	NA	A	NA	NA	NA	NA	NA	NA	NA	NA
2	A	A	A	A	A	A	A	A	A	A	A	A	A	A	A	A	A	A	A	A	A	A	A	A	A	A	A	A	A	A	A	A	A	NA	A	A	A	A	A	A	A	A	A	A	A	A	A	A	A
2	NA	B	B	B	B	NA	B	B	B	NA	B	B	B	NA	B	B	B	B	NA	H	H	H	H	H	H	H	H	H	H	H	H	H	A	B	H	H	H	A	A	A	H	A	A	H	H	H	H	H	A
2	NA	A	A	A	A	NA	NA	NA	A	NA	A	A	A	A	NA	A	NA	A	NA	A	NA	A	NA	A	A	A	NA	NA	A	A	A	A	NA	NA	NA	A	NA	A	A	A	NA	A	A	A	NA	NA	A	NA	A
2	H	NA	H	NA	H	A	H	H	A	H	NA	NA	H	A	NA	H	H	H	H	NA	H	H	H	NA	NA	NA	H	NA	H	H	H	B	NA	NA	B	NA	NA	NA	NA	NA	B	A	A	H	H	H	NA	A	NA
2	H	H	H	H	H	NA	B	B	B	B	B	B	B	NA	B	B	B	NA	B	B	B	B	B	B	B	NA	B	B	B	B	B	B	NA	NA	H	H	NA	A	A	A	H	A	A	H	H	H	H	H	A
2	NA	NA	NA	NA	NA	NA	NA	NA	NA	B	NA	NA	NA	NA	NA	B	NA	NA	NA	NA	NA	NA	B	NA	NA	NA	NA	NA	NA	NA	NA	NA	NA	NA	NA	NA	NA	NA	NA	NA	B	NA	NA	NA	NA	NA	NA	NA	NA
2	A	A	A	A	A	A	A	A	A	A	NA	NA	A	A	NA	A	A	A	A	A	A	H	B	NA	NA	NA	B	B	B	B	B	B	NA	NA	B	B	NA	NA	NA	NA	B	NA	NA	B	B	B	B	B	NA
2	NA	B	B	B	B	NA	H	H	H	H	H	H	H	A	H	H	H	H	H	H	H	H	H	H	H	H	H	H	H	H	H	H	A	B	H	H	H	A	A	A	H	A	A	H	H	H	H	NA	A
2	NA	NA	NA	NA	NA	NA	NA	NA	NA	NA	NA	NA	NA	NA	NA	NA	NA	NA	NA	NA	NA	NA	NA	NA	NA	NA	NA	NA	NA	NA	NA	NA	NA	NA	NA	NA	NA	NA	NA	NA	NA	NA	NA	NA	NA	NA	NA	NA	NA
2	H	H	H	H	H	A	H	H	H	H	H	H	H	A	H	H	H	H	H	H	H	H	H	H	H	H	H	H	H	H	H	H	A	H	H	H	H	A	A	A	H	A	A	H	H	H	H	H	A
2	NA	NA	NA	NA	NA	NA	NA	NA	NA	NA	NA	NA	NA	NA	NA	NA	NA	NA	NA	NA	NA	NA	NA	NA	NA	NA	NA	NA	NA	NA	NA	NA	NA	NA	NA	NA	NA	NA	NA	NA	NA	NA	NA	NA	NA	NA	NA	NA	NA
2	A	NA	A	NA	A	A	A	A	A	A	NA	NA	A	NA	NA	A	A	NA	A	NA	A	A	A	NA	H	NA	A	NA	NA	A	A	A	A	NA	A	A	NA	NA	A	A	A	A	A	NA	A	A	NA	A	A
2	H	H	B	B	H	A	H	H	H	H	B	NA	B	A	NA	H	H	H	H	NA	H	NA	H	NA	H	NA	H	NA	H	H	H	H	A	NA	H	NA	NA	NA	A	NA	H	A	A	NA	H	H	H	H	A
2	B	NA	B	NA	B	NA	NA	B	NA	B	NA	NA	B	NA	NA	B	NA	NA	NA	NA	B	NA	H	NA	NA	NA	H	NA	NA	NA	NA	NA	NA	NA	NA	NA	NA	NA	NA	NA	H	A	NA	NA	NA	NA	NA	H	NA
2	NA	A	A	A	A	A	A	A	A	NA	A	A	A	A	A	A	A	A	NA	NA	A	A	A	A	A	A	A	A	A	A	A	A	A	NA	A	A	A	A	A	A	NA	A	A	H	H	H	H	H	A
2	A	NA	A	NA	NA	A	A	A	A	A	NA	NA	A	NA	NA	A	A	NA	A	NA	A	NA	NA	NA	NA	NA	A	A	NA	NA	NA	A	A	NA	A	A	NA	NA	NA	A	A	NA	A	NA	A	A	NA	A	A
2	H	NA	B	B	B	NA	NA	B	NA	B	NA	NA	NA	NA	NA	B	B	NA	B	NA	B	H	H	NA	NA	NA	NA	NA	NA	NA	NA	NA	NA	NA	B	NA	NA	NA	NA	NA	H	A	NA	NA	NA	NA	NA	NA	NA
2	H	NA	NA	NA	NA	NA	B	NA	NA	NA	NA	NA	NA	NA	NA	H	H	NA	H	NA	H	NA	H	NA	NA	NA	H	NA	NA	NA	NA	NA	NA	NA	A	NA	NA	NA	NA	NA	A	NA	A	NA	NA	NA	NA	A	NA
2	A	A	A	A	A	A	A	A	A	A	A	NA	A	A	NA	A	A	A	A	A	A	A	A	NA	A	NA	A	A	A	A	A	A	A	NA	A	NA	NA	NA	A	A	H	A	A	H	NA	H	H	NA	A
2	H	H	H	B	H	A	NA	H	H	H	NA	NA	H	A	NA	H	H	H	H	H	H	NA	H	NA	NA	NA	H	NA	NA	H	NA	NA	A	NA	H	A	NA	NA	NA	A	H	NA	NA	H	H	NA	A	H	A
2	H	H	H	H	H	NA	NA	NA	NA	NA	NA	B	B	NA	NA	B	NA	B	NA	NA	NA	B	NA	B	B	NA	NA	NA	B	B	B	B	NA	NA	NA	B	B	NA	NA	NA	NA	NA	NA	B	B	NA	NA	B	NA
2	NA	NA	NA	NA	NA	NA	NA	NA	NA	NA	NA	NA	NA	NA	NA	NA	NA	NA	NA	NA	NA	NA	NA	NA	NA	NA	NA	NA	NA	NA	NA	NA	NA	NA	NA	NA	NA	NA	NA	NA	NA	NA	NA	NA	NA	NA	NA	NA	NA
2	H	H	H	H	H	A	H	H	H	H	H	H	H	A	H	H	H	H	H	H	H	H	H	H	H	H	H	H	H	H	H	H	A	NA	H	H	H	A	A	A	H	A	A	H	H	H	H	H	A
2	A	A	A	A	A	A	A	A	H	H	H	H	H	A	H	H	H	H	H	H	H	H	H	H	H	H	H	H	NA	H	H	H	A	NA	H	H	NA	A	A	A	H	A	A	H	H	H	H	NA	A
2	H	H	H	H	H	A	H	H	H	H	H	NA	H	A	NA	H	H	H	H	H	H	H	H	H	H	H	H	B	NA	NA	H	A	A	NA	NA	A	NA	A	A	A	NA	A	A	A	A	A	A	NA	A
2	A	A	A	A	A	A	A	A	A	A	A	NA	A	A	A	A	A	A	A	A	A	A	A	NA	A	NA	A	A	NA	NA	A	A	A	A	A	A	A	A	A	A	A	A	A	A	A	A	A	A	A
2	H	NA	H	H	NA	A	A	A	A	A	NA	NA	A	A	NA	A	A	A	A	NA	A	A	A	NA	NA	A	A	NA	A	A	A	A	A	NA	A	A	NA	A	A	NA	A	A	A	A	A	A	NA	A	A
2	NA	A	A	A	A	A	A	A	A	A	A	NA	A	A	NA	A	A	A	A	A	A	A	A	NA	A	A	A	A	A	A	A	A	A	NA	H	H	NA	A	A	A	H	A	A	H	H	H	H	A	A
2	A	NA	A	B	NA	A	H	H	B	H	NA	NA	NA	NA	NA	NA	H	H	H	NA	NA	NA	NA	NA	NA	NA	NA	NA	NA	B	NA	NA	NA	NA	NA	NA	NA	NA	NA	A	H	NA	NA	A	NA	B	H	A	NA
2	A	NA	A	A	A	A	A	A	A	A	NA	NA	A	NA	NA	A	A	NA	A	H	H	H	NA	NA	NA	NA	H	NA	NA	NA	NA	H	A	NA	B	NA	NA	NA	NA	A	H	A	A	A	H	NA	H	NA	A
2	H	NA	H	NA	H	NA	NA	H	NA	NA	NA	NA	A	NA	NA	NA	NA	NA	H	NA	NA	NA	NA	NA	NA	NA	NA	NA	NA	NA	NA	NA	NA	NA	NA	NA	NA	NA	NA	NA	B	NA	A	NA	NA	H	NA	H	NA
2	NA	A	A	A	A	A	A	A	A	NA	A	A	A	A	A	A	A	A	NA	NA	A	A	NA	A	A	A	A	A	A	A	A	A	A	A	A	A	A	A	A	A	A	A	A	A	A	A	A	A	A
2	A	NA	NA	NA	H	NA	NA	NA	NA	NA	NA	NA	NA	NA	NA	NA	NA	NA	NA	A	NA	A	NA	NA	NA	NA	NA	NA	NA	NA	NA	NA	NA	NA	NA	NA	NA	NA	NA	A	NA	NA	NA	NA	NA	NA	NA	NA	NA
2	A	NA	A	A	NA	A	NA	NA	NA	A	NA	NA	NA	NA	NA	A	A	A	NA	NA	A	A	NA	NA	NA	NA	A	NA	NA	NA	NA	A	NA	NA	H	NA	NA	NA	NA	NA	H	NA	NA	NA	H	NA	NA	A	NA
2	NA	NA	NA	NA	NA	NA	NA	NA	NA	NA	NA	NA	NA	NA	NA	NA	NA	NA	NA	NA	NA	NA	NA	NA	NA	NA	NA	NA	NA	NA	NA	NA	NA	NA	NA	NA	NA	NA	NA	NA	NA	NA	NA	NA	NA	NA	NA	NA	NA
2	NA	NA	NA	NA	NA	NA	NA	NA	NA	NA	NA	NA	NA	NA	NA	NA	NA	NA	NA	NA	B	NA	NA	NA	NA	NA	NA	NA	NA	NA	NA	NA	NA	NA	A	NA	NA	NA	NA	NA	A	NA	NA	NA	A	NA	NA	NA	NA
2	A	NA	A	A	NA	NA	A	A	NA	NA	NA	NA	B	NA	NA	A	H	NA	H	NA	H	B	NA	NA	NA	NA	B	NA	NA	NA	A	H	NA	NA	B	NA	NA	NA	NA	NA	NA	A	NA	NA	NA	H	NA	NA	NA
2	H	H	H	H	H	A	H	H	H	H	B	NA	H	A	NA	H	H	H	H	NA	H	H	NA	NA	H	H	H	H	H	H	H	H	A	NA	H	H	NA	A	A	A	H	A	A	H	A	A	A	A	A
2	A	NA	A	NA	A	NA	NA	A	NA	NA	NA	NA	A	NA	NA	A	A	NA	A	NA	NA	NA	A	NA	NA	NA	A	NA	NA	NA	NA	NA	A	NA	NA	NA	NA	NA	NA	NA	H	A	NA	NA	NA	H	NA	NA	NA
2	H	NA	NA	NA	NA	NA	NA	NA	NA	A	NA	NA	NA	NA	NA	NA	NA	NA	NA	NA	NA	NA	NA	NA	NA	NA	NA	NA	NA	NA	NA	NA	NA	NA	NA	NA	NA	NA	NA	NA	NA	NA	NA	B	NA	NA	NA	NA	NA
2	H	NA	NA	NA	NA	NA	NA	NA	NA	NA	NA	NA	NA	NA	NA	NA	NA	NA	NA	NA	NA	NA	NA	NA	NA	NA	NA	NA	NA	NA	NA	NA	NA	NA	NA	NA	NA	NA	NA	NA	B	NA	NA	NA	NA	NA	NA	NA	NA
2	B	NA	NA	NA	NA	NA	NA	B	NA	NA	NA	NA	NA	NA	NA	NA	NA	NA	NA	NA	NA	NA	NA	NA	NA	NA	NA	NA	NA	NA	NA	NA	NA	NA	NA	NA	NA	NA	NA	NA	NA	NA	NA	NA	NA	NA	NA	H	NA
2	H	H	H	H	H	H	H	H	H	H	H	H	H	A	H	H	H	H	H	H	H	H	H	H	H	H	H	H	H	H	H	H	A	H	H	H	H	A	A	A	H	A	A	H	H	H	H	H	A
2	NA	A	NA	NA	NA	NA	A	NA	NA	NA	NA	NA	NA	NA	NA	NA	H	NA	H	NA	NA	NA	NA	NA	NA	NA	NA	NA	NA	NA	NA	NA	A	NA	A	NA	NA	NA	NA	A	NA	NA	NA	NA	NA	H	NA	B	NA
2	NA	NA	NA	NA	NA	NA	NA	NA	NA	NA	NA	NA	NA	NA	NA	NA	NA	NA	NA	NA	NA	NA	NA	NA	NA	NA	NA	NA	NA	NA	NA	NA	NA	NA	NA	NA	NA	NA	NA	NA	NA	NA	NA	NA	NA	NA	NA	NA	NA
2	H	NA	NA	NA	NA	NA	NA	NA	NA	NA	NA	NA	NA	NA	NA	A	NA	NA	NA	NA	NA	A	A	NA	NA	NA	NA	NA	NA	NA	NA	NA	NA	NA	NA	NA	NA	NA	NA	NA	NA	NA	NA	NA	NA	NA	NA	NA	NA
2	A	A	A	NA	NA	A	A	A	NA	A	A	NA	NA	A	A	A	NA	NA	A	A	A	A	A	A	A	NA	A	A	NA	NA	NA	A	A	A	A	NA	A	NA	NA	A	A	NA	A	A	A	A	NA	A	A
2	NA	A	A	A	A	A	A	A	A	A	A	NA	A	A	NA	A	A	A	A	A	A	A	A	NA	A	A	A	A	A	A	A	A	A	NA	A	A	NA	A	A	A	A	A	A	A	A	A	A	A	A
2	A	NA	NA	NA	NA	NA	NA	NA	NA	A	A	NA	NA	NA	NA	A	A	NA	A	A	NA	NA	NA	NA	NA	NA	A	NA	NA	NA	NA	NA	A	NA	NA	NA	NA	NA	NA	A	A	NA	NA	NA	A	NA	NA	A	A
2	NA	NA	NA	NA	NA	NA	A	H	NA	NA	NA	NA	NA	NA	NA	H	NA	NA	NA	NA	NA	NA	NA	NA	NA	NA	NA	NA	NA	NA	NA	NA	NA	NA	NA	NA	NA	NA	NA	NA	H	NA	NA	NA	NA	NA	NA	A	A
2	H	NA	NA	A	NA	A	NA	NA	NA	NA	A	NA	H	A	A	H	A	A	NA	A	H	H	NA	NA	A	A	NA	A	NA	NA	NA	A	A	A	H	NA	NA	NA	NA	A	NA	A	NA	NA	A	NA	A	H	NA
2	NA	NA	NA	NA	NA	NA	NA	NA	NA	NA	NA	NA	NA	NA	NA	NA	NA	NA	NA	NA	NA	NA	NA	NA	NA	NA	NA	NA	NA	NA	NA	NA	NA	NA	NA	NA	NA	NA	NA	NA	NA	NA	NA	NA	NA	NA	NA	NA	NA
2	NA	NA	H	NA	H	NA	NA	H	NA	NA	NA	NA	A	NA	NA	NA	NA	NA	H	NA	NA	NA	A	NA	NA	NA	NA	NA	NA	NA	NA	NA	NA	NA	NA	NA	NA	NA	NA	NA	B	NA	A	H	NA	H	NA	H	NA
2	NA	A	A	A	A	A	NA	A	NA	NA	A	A	A	A	NA	A	NA	A	NA	NA	A	A	NA	A	A	A	NA	NA	A	A	A	A	NA	NA	A	A	A	A	A	NA	NA	A	A	A	A	H	H	H	A
2	NA	NA	B	NA	B	NA	NA	NA	NA	NA	NA	H	H	A	H	H	H	H	H	H	H	H	H	H	H	H	H	H	H	H	H	H	A	NA	NA	NA	NA	NA	NA	A	NA	NA	NA	B	NA	NA	NA	NA	NA
2	H	H	H	H	H	A	H	H	H	H	H	H	H	A	H	H	H	H	H	H	H	H	H	H	H	H	H	H	H	H	H	H	A	B	B	B	B	NA	NA	NA	NA	NA	NA	B	B	B	B	NA	NA
2	NA	B	B	B	B	NA	B	B	B	B	B	B	B	NA	B	B	B	B	B	B	B	B	B	B	B	NA	B	B	B	B	H	H	A	B	H	NA	H	A	A	A	H	A	A	H	H	H	H	NA	A
2	NA	A	A	A	A	A	NA	NA	A	NA	A	A	A	A	A	A	NA	A	NA	NA	NA	A	NA	A	A	A	NA	A	A	A	A	A	NA	NA	A	A	NA	A	A	NA	NA	A	A	H	H	H	H	H	A
2	H	NA	H	H	A	A	H	H	H	H	H	B	H	A	H	H	H	A	H	H	H	H	NA	H	H	H	H	H	NA	B	NA	H	A	B	B	B	B	NA	NA	NA	B	NA	NA	B	B	B	B	NA	NA
2	H	H	NA	H	H	A	H	H	H	H	H	NA	H	A	NA	H	NA	H	H	B	H	H	H	NA	NA	NA	H	NA	A	H	H	H	A	NA	H	A	NA	NA	A	A	H	A	A	H	H	H	H	H	NA
2	NA	B	B	B	B	NA	B	B	B	NA	B	B	B	NA	B	B	B	B	NA	B	B	B	B	B	B	B	B	B	B	B	B	B	NA	NA	NA	B	NA	NA	A	A	H	A	A	H	H	H	H	NA	A
2	NA	B	B	B	B	NA	B	B	B	B	B	B	B	NA	B	B	B	B	B	B	B	B	B	B	B	B	B	B	B	B	B	B	A	NA	H	H	NA	A	A	A	H	A	A	H	H	H	H	H	A
2	NA	NA	A	A	A	A	A	A	A	A	A	A	A	A	A	A	A	A	A	A	A	A	A	A	A	NA	A	A	A	A	A	A	A	NA	H	H	NA	A	A	A	H	A	A	H	H	H	H	H	A
2	H	H	NA	NA	H	NA	NA	H	B	H	NA	NA	H	A	NA	H	A	NA	H	NA	H	H	H	NA	NA	NA	NA	NA	NA	NA	B	NA	A	NA	H	H	NA	A	NA	NA	H	A	A	H	NA	H	NA	NA	A
2	H	H	H	H	H	A	H	NA	H	H	H	H	H	A	H	H	H	H	H	H	H	H	H	H	H	H	H	H	H	H	H	NA	A	NA	H	H	NA	A	A	A	H	A	A	H	H	H	H	H	A
2	B	B	B	B	B	NA	B	B	B	B	B	B	B	NA	B	B	B	B	B	B	B	B	B	B	B	NA	H	H	H	H	H	H	A	NA	H	H	NA	A	A	A	H	A	A	H	H	H	H	NA	A
2	H	A	NA	A	H	A	H	H	H	H	B	NA	H	A	NA	H	H	H	H	B	H	H	H	NA	NA	NA	H	NA	NA	H	H	H	A	NA	H	NA	NA	A	A	A	H	A	A	H	H	H	H	H	A
2	H	H	H	H	H	A	H	H	H	H	H	NA	H	A	H	H	H	H	H	H	H	H	H	H	H	H	H	H	B	NA	NA	B	NA	B	B	B	NA	NA	NA	NA	B	NA	NA	B	B	B	B	B	NA
2	A	A	A	A	A	A	A	A	A	A	A	A	A	A	A	A	A	A	A	A	A	A	A	A	A	NA	A	A	A	A	A	A	A	A	A	A	A	A	A	A	A	A	A	A	A	A	A	A	A
2	NA	NA	NA	NA	NA	NA	NA	NA	NA	NA	NA	NA	NA	NA	NA	NA	NA	NA	NA	NA	NA	NA	NA	NA	NA	NA	NA	NA	NA	NA	NA	NA	NA	NA	NA	NA	NA	NA	NA	NA	NA	NA	NA	NA	NA	NA	NA	A	NA
2	H	NA	A	NA	NA	NA	H	NA	A	H	NA	NA	NA	NA	NA	H	NA	NA	NA	NA	NA	A	NA	NA	NA	NA	H	NA	NA	NA	NA	NA	NA	NA	A	NA	NA	NA	NA	NA	A	NA	NA	NA	NA	NA	NA	NA	NA
2	A	A	A	A	A	A	A	A	A	A	A	A	A	A	A	A	A	A	A	A	A	A	A	A	A	A	A	A	A	A	A	A	A	NA	A	A	A	A	A	A	A	A	A	A	A	A	A	A	A
2	NA	B	B	B	B	NA	B	B	B	NA	B	B	B	NA	B	B	B	B	NA	H	H	H	H	H	H	H	H	H	H	H	H	H	A	B	H	H	H	A	A	A	H	A	A	H	H	H	H	H	A
2	NA	A	A	A	A	NA	NA	NA	A	NA	A	A	A	A	NA	A	NA	A	NA	A	NA	A	NA	A	A	A	NA	NA	A	A	A	A	NA	NA	NA	A	NA	A	A	A	NA	A	A	A	NA	NA	A	NA	A
2	H	NA	H	NA	H	A	H	H	A	H	NA	NA	H	A	NA	H	H	H	H	NA	H	H	H	NA	NA	NA	H	NA	H	H	H	B	NA	NA	B	NA	NA	NA	NA	NA	B	A	A	H	H	H	NA	A	NA
2	H	H	H	H	H	NA	B	B	B	B	B	B	B	NA	B	B	B	NA	B	B	B	B	B	B	B	NA	B	B	B	B	B	B	NA	NA	H	H	NA	A	A	A	H	A	A	H	H	H	H	H	A
2	NA	NA	NA	NA	NA	NA	NA	NA	NA	B	NA	NA	NA	NA	NA	B	NA	NA	NA	NA	NA	NA	B	NA	NA	NA	NA	NA	NA	NA	NA	NA	NA	NA	NA	NA	NA	NA	NA	NA	B	NA	NA	NA	NA	NA	NA	NA	NA
2	A	A	A	A	A	A	A	A	A	A	NA	NA	A	A	NA	A	A	A	A	A	A	H	B	NA	NA	NA	B	B	B	B	B	B	NA	NA	B	B	NA	NA	NA	NA	B	NA	NA	B	B	B	B	B	NA
2	NA	B	B	B	B	NA	H	H	H	H	H	H	H	A	H	H	H	H	H	H	H	H	H	H	H	H	H	H	H	H	H	H	A	B	H	H	H	A	A	A	H	A	A	H	H	H	H	NA	A
2	NA	NA	NA	NA	NA	NA	NA	NA	NA	NA	NA	NA	NA	NA	NA	NA	NA	NA	NA	NA	NA	NA	NA	NA	NA	NA	NA	NA	NA	NA	NA	NA	NA	NA	NA	NA	NA	NA	NA	NA	NA	NA	NA	NA	NA	NA	NA	NA	NA
2	H	H	H	H	H	A	H	H	H	H	H	H	H	A	H	H	H	H	H	H	H	H	H	H	H	H	H	H	H	H	H	H	A	H	H	H	H	A	A	A	H	A	A	H	H	H	H	H	A
2	NA	NA	NA	NA	NA	NA	NA	NA	NA	NA	NA	NA	NA	NA	NA	NA	NA	NA	NA	NA	NA	NA	NA	NA	NA	NA	NA	NA	NA	NA	NA	NA	NA	NA	NA	NA	NA	NA	NA	NA	NA	NA	NA	NA	NA	NA	NA	NA	NA
2	A	NA	A	NA	A	A	A	A	A	A	NA	NA	A	NA	NA	A	A	NA	A	NA	A	A	A	NA	H	NA	A	NA	NA	A	A	A	A	NA	A	A	NA	NA	A	A	A	A	A	NA	A	A	NA	A	A
2	H	H	B	B	H	A	H	H	H	H	B	NA	B	A	NA	H	H	H	H	NA	H	NA	H	NA	H	NA	H	NA	H	H	H	H	A	NA	H	NA	NA	NA	A	NA	H	A	A	NA	H	H	H	H	A
2	B	NA	B	NA	B	NA	NA	B	NA	B	NA	NA	B	NA	NA	B	NA	NA	NA	NA	B	NA	H	NA	NA	NA	H	NA	NA	NA	NA	NA	NA	NA	NA	NA	NA	NA	NA	NA	H	A	NA	NA	NA	NA	NA	H	NA
2	NA	A	A	A	A	A	A	A	A	NA	A	A	A	A	A	A	A	A	NA	NA	A	A	A	A	A	A	A	A	A	A	A	A	A	NA	A	A	A	A	A	A	NA	A	A	H	H	H	H	H	A
2	A	NA	A	NA	NA	A	A	A	A	A	NA	NA	A	NA	NA	A	A	NA	A	NA	A	NA	NA	NA	NA	NA	A	A	NA	NA	NA	A	A	NA	A	A	NA	NA	NA	A	A	NA	A	NA	A	A	NA	A	A
2	H	NA	B	B	B	NA	NA	B	NA	B	NA	NA	NA	NA	NA	B	B	NA	B	NA	B	H	H	NA	NA	NA	NA	NA	NA	NA	NA	NA	NA	NA	B	NA	NA	NA	NA	NA	H	A	NA	NA	NA	NA	NA	NA	NA
2	H	NA	NA	NA	NA	NA	B	NA	NA	NA	NA	NA	NA	NA	NA	H	H	NA	H	NA	H	NA	H	NA	NA	NA	H	NA	NA	NA	NA	NA	NA	NA	A	NA	NA	NA	NA	NA	A	NA	A	NA	NA	NA	NA	A	NA
2	A	A	A	A	A	A	A	A	A	A	A	NA	A	A	NA	A	A	A	A	A	A	A	A	NA	A	NA	A	A	A	A	A	A	A	NA	A	NA	NA	NA	A	A	H	A	A	H	NA	H	H	NA	A
2	H	H	H	B	H	A	NA	H	H	H	NA	NA	H	A	NA	H	H	H	H	H	H	NA	H	NA	NA	NA	H	NA	NA	H	NA	NA	A	NA	H	A	NA	NA	NA	A	H	NA	NA	H	H	NA	A	H	A
2	H	H	H	H	H	NA	NA	NA	NA	NA	NA	B	B	NA	NA	B	NA	B	NA	NA	NA	B	NA	B	B	NA	NA	NA	B	B	B	B	NA	NA	NA	B	B	NA	NA	NA	NA	NA	NA	B	B	NA	NA	B	NA
2	NA	NA	NA	NA	NA	NA	NA	NA	NA	NA	NA	NA	NA	NA	NA	NA	NA	NA	NA	NA	NA	NA	NA	NA	NA	NA	NA	NA	NA	NA	NA	NA	NA	NA	NA	NA	NA	NA	NA	NA	NA	NA	NA	NA	NA	NA	NA	NA	NA
2	H	H	H	H	H	A	H	H	H	H	H	H	H	A	H	H	H	H	H	H	H	H	H	H	H	H	H	H	H	H	H	H	A	NA	H	H	H	A	A	A	H	A	A	H	H	H	H	H	A
2	A	A	A	A	A	A	A	A	H	H	H	H	H	A	H	H	H	H	H	H	H	H	H	H	H	H	H	H	NA	H	H	H	A	NA	H	H	NA	A	A	A	H	A	A	H	H	H	H	NA	A
2	H	H	H	H	H	A	H	H	H	H	H	NA	H	A	NA	H	H	H	H	H	H	H	H	H	H	H	H	B	NA	NA	H	A	A	NA	NA	A	NA	A	A	A	NA	A	A	A	A	A	A	NA	A
2	A	A	A	A	A	A	A	A	A	A	A	NA	A	A	A	A	A	A	A	A	A	A	A	NA	A	NA	A	A	NA	NA	A	A	A	A	A	A	A	A	A	A	A	A	A	A	A	A	A	A	A
2	H	NA	H	H	NA	A	A	A	A	A	NA	NA	A	A	NA	A	A	A	A	NA	A	A	A	NA	NA	A	A	NA	A	A	A	A	A	NA	A	A	NA	A	A	NA	A	A	A	A	A	A	NA	A	A
2	NA	A	A	A	A	A	A	A	A	A	A	NA	A	A	NA	A	A	A	A	A	A	A	A	NA	A	A	A	A	A	A	A	A	A	NA	H	H	NA	A	A	A	H	A	A	H	H	H	H	A	A
2	A	NA	A	B	NA	A	H	H	B	H	NA	NA	NA	NA	NA	NA	H	H	H	NA	NA	NA	NA	NA	NA	NA	NA	NA	NA	B	NA	NA	NA	NA	NA	NA	NA	NA	NA	A	H	NA	NA	A	NA	B	H	A	NA
2	A	NA	A	A	A	A	A	A	A	A	NA	NA	A	NA	NA	A	A	NA	A	H	H	H	NA	NA	NA	NA	H	NA	NA	NA	NA	H	A	NA	B	NA	NA	NA	NA	A	H	A	A	A	H	NA	H	NA	A
2	H	NA	H	NA	H	NA	NA	H	NA	NA	NA	NA	A	NA	NA	NA	NA	NA	H	NA	NA	NA	NA	NA	NA	NA	NA	NA	NA	NA	NA	NA	NA	NA	NA	NA	NA	NA	NA	NA	B	NA	A	NA	NA	H	NA	H	NA
2	NA	A	A	A	A	A	A	A	A	NA	A	A	A	A	A	A	A	A	NA	NA	A	A	NA	A	A	A	A	A	A	A	A	A	A	A	A	A	A	A	A	A	A	A	A	A	A	A	A	A	A
2	A	NA	NA	NA	H	NA	NA	NA	NA	NA	NA	NA	NA	NA	NA	NA	NA	NA	NA	A	NA	A	NA	NA	NA	NA	NA	NA	NA	NA	NA	NA	NA	NA	NA	NA	NA	NA	NA	A	NA	NA	NA	NA	NA	NA	NA	NA	NA
2	A	NA	A	A	NA	A	NA	NA	NA	A	NA	NA	NA	NA	NA	A	A	A	NA	NA	A	A	NA	NA	NA	NA	A	NA	NA	NA	NA	A	NA	NA	H	NA	NA	NA	NA	NA	H	NA	NA	NA	H	NA	NA	A	NA
2	NA	NA	NA	NA	NA	NA	NA	NA	NA	NA	NA	NA	NA	NA	NA	NA	NA	NA	NA	NA	NA	NA	NA	NA	NA	NA	NA	NA	NA	NA	NA	NA	NA	NA	NA	NA	NA	NA	NA	NA	NA	NA	NA	NA	NA	NA	NA	NA	NA
2	NA	NA	NA	NA	NA	NA	NA	NA	NA	NA	NA	NA	NA	NA	NA	NA	NA	NA	NA	NA	B	NA	NA	NA	NA	NA	NA	NA	NA	NA	NA	NA	NA	NA	A	NA	NA	NA	NA	NA	A	NA	NA	NA	A	NA	NA	NA	NA
2	A	NA	A	A	NA	NA	A	A	NA	NA	NA	NA	B	NA	NA	A	H	NA	H	NA	H	B	NA	NA	NA	NA	B	NA	NA	NA	A	H	NA	NA	B	NA	NA	NA	NA	NA	NA	A	NA	NA	NA	H	NA	NA	NA
2	H	H	H	H	H	A	H	H	H	H	B	NA	H	A	NA	H	H	H	H	NA	H	H	NA	NA	H	H	H	H	H	H	H	H	A	NA	H	H	NA	A	A	A	H	A	A	H	A	A	A	A	A
2	A	NA	A	NA	A	NA	NA	A	NA	NA	NA	NA	A	NA	NA	A	A	NA	A	NA	NA	NA	A	NA	NA	NA	A	NA	NA	NA	NA	NA	A	NA	NA	NA	NA	NA	NA	NA	H	A	NA	NA	NA	H	NA	NA	NA
2	H	NA	NA	NA	NA	NA	NA	NA	NA	A	NA	NA	NA	NA	NA	NA	NA	NA	NA	NA	NA	NA	NA	NA	NA	NA	NA	NA	NA	NA	NA	NA	NA	NA	NA	NA	NA	NA	NA	NA	NA	NA	NA	B	NA	NA	NA	NA	NA
2	H	NA	NA	NA	NA	NA	NA	NA	NA	NA	NA	NA	NA	NA	NA	NA	NA	NA	NA	NA	NA	NA	NA	NA	NA	NA	NA	NA	NA	NA	NA	NA	NA	NA	NA	NA	NA	NA	NA	NA	B	NA	NA	NA	NA	NA	NA	NA	NA
2	B	NA	NA	NA	NA	NA	NA	B	NA	NA	NA	NA	NA	NA	NA	NA	NA	NA	NA	NA	NA	NA	NA	NA	NA	NA	NA	NA	NA	NA	NA	NA	NA	NA	NA	NA	NA	NA	NA	NA	NA	NA	NA	NA	NA	NA	NA	H	NA
2	H	H	H	H	H	H	H	H	H	H	H	H	H	A	H	H	H	H	H	H	H	H	H	H	H	H	H	H	H	H	H	H	A	H	H	H	H	A	A	A	H	A	A	H	H	H	H	H	A
2	NA	A	NA	NA	NA	NA	A	NA	NA	NA	NA	NA	NA	NA	NA	NA	H	NA	H	NA	NA	NA	NA	NA	NA	NA	NA	NA	NA	NA	NA	NA	A	NA	A	NA	NA	NA	NA	A	NA	NA	NA	NA	NA	H	NA	B	NA
2	NA	NA	NA	NA	NA	NA	NA	NA	NA	NA	NA	NA	NA	NA	NA	NA	NA	NA	NA	NA	NA	NA	NA	NA	NA	NA	NA	NA	NA	NA	NA	NA	NA	NA	NA	NA	NA	NA	NA	NA	NA	NA	NA	NA	NA	NA	NA	NA	NA
2	H	NA	NA	NA	NA	NA	NA	NA	NA	NA	NA	NA	NA	NA	NA	A	NA	NA	NA	NA	NA	A	A	NA	NA	NA	NA	NA	NA	NA	NA	NA	NA	NA	NA	NA	NA	NA	NA	NA	NA	NA	NA	NA	NA	NA	NA	NA	NA
2	A	A	A	NA	NA	A	A	A	NA	A	A	NA	NA	A	A	A	NA	NA	A	A	A	A	A	A	A	NA	A	A	NA	NA	NA	A	A	A	A	NA	A	NA	NA	A	A	NA	A	A	A	A	NA	A	A
2	NA	A	A	A	A	A	A	A	A	A	A	NA	A	A	NA	A	A	A	A	A	A	A	A	NA	A	A	A	A	A	A	A	A	A	NA	A	A	NA	A	A	A	A	A	A	A	A	A	A	A	A
2	A	NA	NA	NA	NA	NA	NA	NA	NA	A	A	NA	NA	NA	NA	A	A	NA	A	A	NA	NA	NA	NA	NA	NA	A	NA	NA	NA	NA	NA	A	NA	NA	NA	NA	NA	NA	A	A	NA	NA	NA	A	NA	NA	A	A
2	NA	NA	NA	NA	NA	NA	A	H	NA	NA	NA	NA	NA	NA	NA	H	NA	NA	NA	NA	NA	NA	NA	NA	NA	NA	NA	NA	NA	NA	NA	NA	NA	NA	NA	NA	NA	NA	NA	NA	H	NA	NA	NA	NA	NA	NA	A	A
2	H	NA	NA	A	NA	A	NA	NA	NA	NA	A	NA	H	A	A	H	A	A	NA	A	H	H	NA	NA	A	A	NA	A	NA	NA	NA	A	A	A	H	NA	NA	NA	NA	A	NA	A	NA	NA	A	NA	A	H	NA
2	NA	NA	NA	NA	NA	NA	NA	NA	NA	NA	NA	NA	NA	NA	NA	NA	NA	NA	NA	NA	NA	NA	NA	NA	NA	NA	NA	NA	NA	NA	NA	NA	NA	NA	NA	NA	NA	NA	NA	NA	NA	NA	NA	NA	NA	NA	NA	NA	NA
2	NA	NA	H	NA	H	NA	NA	H	NA	NA	NA	NA	A	NA	NA	NA	NA	NA	H	NA	NA	NA	A	NA	NA	NA	NA	NA	NA	NA	NA	NA	NA	NA	NA	NA	NA	NA	NA	NA	B	NA	A	H	NA	H	NA	H	NA
2	NA	A	A	A	A	A	NA	A	NA	NA	A	A	A	A	NA	A	NA	A	NA	NA	A	A	NA	A	A	A	NA	NA	A	A	A	A	NA	NA	A	A	A	A	A	NA	NA	A	A	A	A	H	H	H	A
[truncated: 536 more columns]

## Sheet: Rmx-A180 Est-1_F2
	100267	307847	531296	586899	674544	843072	938736	998744	1355211	1581606	1665743	1795227	1992763	2091042	2230277	2398332	2578060	2655166	2749562	2968079	3056269	3144910	3601364	3691703	3875742	4140988	4234340	4345736	4500388	4596022	4848274	4926801	5034722	5125823	5178032	5431740	5573002	5730655	5830966	5987259	6048210	6346187	6583200	6672437	6757177	6816461	6946410	7043049	7136194
	1	1	1	1	1	1	1	1	1	1	1	1	1	1	1	1	1	1	1	1	1	1	1	1	1	1	1	1	1	1	1	1	1	1	1	1	1	1	1	1	1	1	1	1	1	1	1	1	1
Phenotype	0.22	0.68	1.18	1.3	1.5	1.87	2.09	2.22	3.01	3.51	3.7	3.99	4.43	4.65	4.96	5.33	5.73	5.9	6.11	6.6	6.79	6.99	8	8.2	8.61	9.2	9.41	9.66	10	10.21	10.77	10.95	11.19	11.39	11.51	12.07	12.38	12.73	12.96	13.31	13.44	14.1	14.63	14.83	15.02	15.15	15.44	15.65	15.86
1	B	B	B	B	B	B	B	B	B	B	B	B	B	B	B	NA	B	B	B	B	B	B	B	B	B	B	B	B	B	B	B	B	B	B	B	B	B	B	B	B	B	B	B	B	B	B	B	B	B
1	H	H	H	H	H	H	H	H	H	H	H	H	H	H	H	NA	H	H	H	B	H	H	H	H	H	H	H	H	H	H	H	H	H	H	H	H	H	H	H	H	H	H	H	H	H	H	H	H	H
0	B	B	B	B	NA	B	B	B	B	B	B	B	B	B	B	NA	B	B	B	NA	B	B	B	B	B	B	B	B	B	B	B	B	B	B	B	B	B	B	B	B	B	B	B	B	B	B	B	B	B
1	A	A	A	A	A	A	A	A	A	A	A	A	A	A	A	NA	A	A	A	NA	A	A	A	A	A	A	A	A	A	A	A	A	A	A	A	A	A	A	A	A	A	A	A	A	A	A	A	A	A
0	A	A	A	A	A	A	A	A	A	A	A	A	A	A	A	A	A	A	A	A	A	A	A	A	A	A	A	A	A	A	A	NA	A	A	A	A	NA	A	A	A	A	A	A	A	A	A	A	A	A
1	A	A	A	A	A	A	A	A	A	A	A	A	A	A	A	A	A	A	A	A	A	A	A	A	A	A	A	A	NA	A	NA	NA	A	A	A	A	NA	A	A	A	A	A	A	A	A	A	A	A	A
1	H	NA	NA	NA	H	H	H	H	H	H	H	H	H	H	H	NA	H	H	H	H	H	H	H	H	H	H	H	H	H	NA	H	H	NA	H	H	H	H	H	H	H	H	H	H	H	H	H	H	NA	H
1	B	B	B	B	NA	B	B	B	B	B	B	B	B	B	B	NA	B	B	B	B	B	B	B	B	B	B	B	B	B	B	NA	NA	B	B	B	B	B	B	B	B	B	B	B	B	B	B	B	B	B
0	NA	A	A	NA	NA	NA	NA	NA	A	NA	NA	NA	NA	A	NA	NA	NA	NA	NA	NA	NA	NA	NA	NA	A	NA	NA	A	NA	NA	NA	NA	NA	NA	NA	NA	A	NA	A	NA	A	NA	NA	NA	A	NA	NA	NA	NA
1	H	H	H	H	H	H	H	H	H	H	H	H	H	H	H	NA	H	H	H	NA	H	H	B	H	H	H	NA	B	NA	B	B	B	B	B	B	B	B	B	B	B	B	B	B	B	B	B	B	B	B
1	B	B	B	B	B	B	B	B	B	B	B	B	B	B	B	B	B	B	NA	B	B	B	B	B	B	B	B	B	B	B	B	B	B	B	B	B	B	B	B	B	B	B	B	B	B	B	B	B	B
1	A	A	A	A	A	A	A	A	A	A	A	A	A	A	A	NA	A	A	A	A	A	A	A	A	A	A	A	A	A	A	NA	NA	A	A	A	A	A	A	A	A	A	A	A	A	A	A	A	A	A
1	H	H	H	H	H	H	H	H	H	H	H	H	H	H	H	NA	H	H	H	B	H	H	H	H	H	H	H	H	H	H	H	H	H	H	H	H	H	H	H	H	H	H	H	H	H	H	A	A	A
1	H	H	H	H	H	H	H	H	H	H	H	H	H	H	H	B	H	H	H	B	H	H	H	H	H	H	H	H	H	H	H	H	H	H	H	H	H	H	H	H	H	H	H	H	H	H	H	H	H
1	H	H	H	H	H	H	H	H	H	H	H	H	H	H	H	NA	H	H	H	B	H	H	H	H	H	H	H	H	H	H	H	H	H	H	H	H	H	H	H	H	H	H	H	H	H	H	H	H	H
1	H	H	H	H	H	H	H	H	H	H	H	H	H	H	H	NA	H	H	H	H	H	H	H	H	H	H	H	H	H	H	H	H	H	H	H	H	H	H	H	H	H	H	H	H	H	H	H	H	H
1	A	A	A	A	A	A	A	A	A	A	A	A	A	A	A	NA	NA	A	A	NA	A	A	A	A	A	A	A	A	A	A	A	A	A	A	A	A	A	A	A	A	A	A	A	A	A	A	A	A	A
1	NA	H	H	A	NA	H	H	H	NA	H	H	B	H	H	H	NA	H	H	H	NA	H	H	H	NA	H	NA	H	H	NA	A	H	NA	H	H	H	H	H	H	H	B	H	H	H	H	H	H	H	H	H
0	A	A	A	A	A	A	A	A	H	H	H	H	H	H	H	NA	H	H	H	H	H	H	B	H	H	H	H	H	H	H	H	H	H	H	H	H	H	H	H	H	H	H	H	H	H	H	H	H	H
1	A	A	A	A	NA	A	A	A	A	A	A	NA	A	A	A	A	A	A	A	NA	A	A	A	A	A	A	A	A	A	A	A	NA	A	A	A	A	A	A	A	A	A	A	A	A	A	A	A	A	A
1	H	H	H	H	A	H	H	NA	H	H	H	B	H	H	H	NA	H	H	H	NA	H	H	B	H	H	H	H	H	H	H	H	NA	H	H	H	H	H	H	H	H	H	NA	H	H	H	H	H	H	H
1	A	A	A	A	NA	A	A	A	A	A	A	NA	A	A	A	NA	NA	A	NA	NA	A	A	A	A	A	A	A	A	A	A	A	NA	NA	A	A	A	A	A	A	A	A	A	A	A	A	A	A	A	NA
1	H	H	H	H	H	H	H	H	H	H	H	NA	H	H	H	H	H	H	H	NA	H	H	H	H	H	H	H	H	H	H	H	H	H	H	H	H	H	H	H	H	H	H	H	H	H	H	H	NA	H
1	A	A	A	A	A	A	A	A	A	A	A	A	H	H	H	B	H	H	H	B	H	H	H	H	H	H	H	H	H	H	H	H	H	H	H	H	H	H	H	H	H	H	H	H	H	H	H	H	H
1	H	H	H	H	H	H	H	H	H	H	H	H	H	H	H	NA	H	H	H	H	H	H	H	H	H	H	H	H	H	H	H	H	H	H	NA	H	H	H	H	H	H	H	H	H	H	H	H	H	H
0	B	H	H	NA	NA	H	H	H	B	H	H	B	H	H	H	NA	H	H	H	NA	H	H	H	NA	H	H	H	H	H	H	H	NA	A	NA	NA	NA	H	NA	H	H	H	B	H	H	H	H	H	NA	H
1	H	H	H	H	NA	H	H	H	H	H	H	NA	H	H	H	NA	H	H	H	B	H	H	H	H	H	H	H	H	H	H	H	NA	H	H	H	H	H	H	H	H	H	H	H	H	H	H	H	H	H
1	H	H	H	H	NA	H	H	H	H	H	H	NA	H	H	H	NA	H	H	H	B	H	H	H	H	H	H	H	H	H	H	H	NA	H	H	H	H	H	H	H	H	H	H	H	H	H	H	H	H	H
0	H	H	H	H	NA	H	H	H	H	H	H	H	H	H	H	NA	H	H	H	NA	H	H	H	H	H	H	H	H	H	H	H	NA	H	H	H	H	H	H	H	H	H	H	H	H	H	H	H	H	H
0	A	A	NA	NA	NA	NA	A	NA	NA	NA	NA	NA	NA	NA	NA	NA	NA	NA	NA	NA	NA	NA	NA	NA	B	B	NA	NA	NA	NA	NA	NA	NA	A	NA	NA	NA	A	A	NA	NA	NA	NA	B	NA	B	NA	NA	NA
1	B	B	B	B	B	B	B	B	B	B	B	B	B	B	B	B	B	B	B	B	B	B	B	B	B	B	H	H	H	H	H	H	H	H	H	H	H	H	H	H	H	H	H	H	H	H	H	H	H
1	A	A	A	A	A	A	A	A	A	A	A	A	A	A	A	A	A	A	A	A	A	A	A	A	A	A	NA	A	NA	A	NA	NA	A	A	A	A	NA	A	A	A	A	A	A	A	A	A	A	A	A
1	B	B	B	B	B	B	B	B	B	B	B	B	B	B	B	B	B	B	B	B	B	B	B	B	B	B	B	B	B	B	B	B	B	B	B	H	H	H	H	H	H	H	H	H	H	H	H	NA	H
0	A	A	A	A	A	A	A	A	A	A	A	A	A	A	A	NA	A	A	A	NA	A	A	A	A	A	A	A	A	A	A	A	A	A	A	A	A	A	A	A	A	A	A	A	A	A	A	A	A	A
1	B	B	B	B	B	B	B	B	B	B	B	B	B	B	B	NA	B	B	B	B	B	B	B	B	B	B	B	B	B	B	B	B	B	B	B	B	B	B	B	B	B	B	B	B	B	B	B	B	B
1	B	B	B	B	B	B	B	B	B	B	B	B	B	B	B	NA	B	B	B	B	B	B	B	B	B	B	B	B	B	B	B	NA	B	B	B	B	NA	B	B	B	B	B	B	B	B	B	B	B	B
1	B	B	B	B	B	B	B	B	B	B	B	B	B	B	B	B	B	B	B	B	B	B	B	B	B	B	B	B	B	B	B	B	B	B	B	B	B	B	B	B	B	B	B	B	B	B	B	B	B
1	A	A	A	A	A	A	A	A	A	A	A	A	A	A	A	NA	A	A	A	A	A	A	A	A	A	A	A	A	A	A	NA	NA	A	A	A	A	A	A	A	A	A	A	A	A	A	A	A	A	A
0	H	H	H	H	H	H	H	H	H	H	NA	H	H	H	H	NA	H	H	H	B	H	H	H	H	H	H	H	H	H	H	H	H	H	H	H	H	H	H	H	H	H	H	H	H	H	H	H	H	H
1	B	B	B	B	B	B	B	B	B	B	B	B	B	B	B	NA	B	B	B	B	B	B	B	B	B	B	B	B	B	B	B	NA	B	B	B	B	B	B	B	B	B	B	B	B	B	B	B	B	B
0	A	A	A	A	A	A	A	A	A	A	A	A	A	A	A	NA	A	A	A	NA	A	A	A	A	A	A	A	A	A	A	A	A	A	A	A	A	A	A	A	A	A	A	A	A	A	A	A	A	A
0	H	H	H	NA	H	H	H	H	H	H	H	NA	H	H	H	NA	H	H	H	B	H	H	H	H	H	H	H	H	H	H	B	B	B	B	B	B	B	B	B	B	B	B	B	B	B	B	B	B	B
1	A	A	A	A	NA	A	A	A	A	A	A	A	A	A	A	NA	A	A	A	NA	A	A	A	A	A	A	A	A	A	A	A	NA	A	A	A	A	A	A	A	A	A	A	A	A	A	A	A	A	A
1	H	H	H	H	H	H	H	H	H	H	H	B	H	H	H	NA	H	H	H	H	H	H	B	H	H	H	H	H	H	H	H	H	H	H	H	H	H	H	H	H	H	H	H	H	H	H	H	H	H
1	H	H	H	H	NA	H	H	H	H	H	H	H	H	H	H	NA	H	H	H	H	H	H	H	H	H	H	H	H	H	B	B	NA	B	B	B	B	B	B	B	B	B	B	B	B	B	B	B	B	B
1	A	A	A	A	A	A	A	A	A	A	A	A	A	A	A	A	A	A	A	A	A	A	A	A	A	A	A	A	NA	A	NA	NA	A	A	A	A	NA	A	A	A	A	A	A	A	A	A	A	A	A
1	H	H	H	H	H	H	H	H	H	H	H	H	H	H	H	A	H	H	H	B	H	H	H	H	H	H	H	H	H	H	H	H	H	H	H	H	H	H	H	H	H	H	H	H	H	H	H	NA	H
1	H	H	H	H	H	H	H	NA	H	H	H	NA	H	H	H	NA	H	H	H	H	H	H	B	H	H	H	H	H	H	H	H	NA	H	H	H	H	H	H	H	H	H	H	H	H	H	H	H	H	H
1	H	H	H	H	H	H	H	H	H	H	H	H	H	H	H	NA	H	H	H	B	H	H	H	H	H	H	H	H	H	H	B	B	B	B	B	B	B	B	B	B	B	B	B	B	B	B	B	B	B
1	B	B	B	B	B	B	B	B	B	B	B	B	B	B	B	B	B	B	B	B	B	B	B	B	B	B	B	B	NA	B	B	B	B	B	B	B	B	B	B	B	B	B	B	B	B	B	B	B	B
0	A	A	A	A	A	A	A	A	A	A	A	A	A	A	A	A	A	A	A	NA	A	A	A	A	A	A	A	A	A	A	NA	A	A	A	A	A	A	A	A	A	A	A	A	A	A	NA	A	A	A
1	H	H	H	H	B	B	B	B	B	B	B	B	B	B	B	NA	B	B	B	B	B	B	B	B	NA	B	B	B	B	B	NA	NA	B	B	B	B	B	B	B	B	B	B	B	B	B	B	B	B	B
1	B	B	B	B	B	B	B	B	H	H	H	H	H	H	H	NA	H	H	H	B	H	H	H	NA	H	H	H	H	H	H	H	H	H	H	H	H	H	H	H	H	H	H	H	H	H	H	H	H	H
1	H	H	H	H	H	H	H	H	H	H	H	NA	H	H	H	NA	H	H	H	B	H	H	H	H	H	H	H	H	H	H	H	H	H	H	H	H	H	H	H	H	H	H	H	NA	H	H	H	H	H
1	NA	B	NA	NA	NA	NA	B	NA	NA	NA	B	NA	NA	B	NA	NA	B	B	B	NA	B	NA	NA	NA	NA	NA	B	NA	NA	NA	NA	NA	NA	NA	NA	NA	B	B	NA	NA	NA	NA	NA	NA	B	B	NA	NA	B
1	H	H	NA	H	H	H	H	H	H	H	H	H	H	H	H	B	H	H	H	B	H	H	H	H	H	H	H	H	H	H	H	H	H	H	H	H	H	H	H	H	H	H	H	H	H	H	H	H	H
1	A	A	A	A	A	A	A	A	A	A	A	A	A	A	A	NA	A	A	A	NA	A	A	A	A	A	A	A	A	A	A	A	A	A	A	A	A	A	A	A	A	A	A	A	A	A	A	A	A	A
0	H	H	H	H	NA	H	H	H	H	H	H	NA	H	H	H	NA	H	H	H	A	H	H	H	H	H	H	H	H	H	H	H	H	H	H	H	H	H	H	H	H	H	H	H	H	H	H	H	H	H
1	A	A	A	A	A	A	A	A	A	H	B	H	H	H	H	NA	H	H	NA	NA	H	H	H	H	H	H	H	H	H	H	H	H	A	H	NA	H	H	H	H	NA	H	B	H	H	H	H	H	H	H
1	H	H	H	H	H	H	H	H	H	H	NA	H	H	H	H	NA	H	H	H	H	H	H	H	H	H	H	H	H	H	H	H	H	H	H	H	H	H	H	H	H	H	H	H	H	H	H	H	H	H
0	B	B	B	B	B	B	B	B	B	B	B	B	B	B	B	B	B	B	B	B	B	B	B	B	B	B	B	B	B	B	B	B	B	B	B	B	B	B	B	B	B	B	B	B	B	B	B	B	B
1	A	A	A	NA	NA	A	A	A	A	A	A	NA	A	A	A	NA	NA	A	A	NA	A	A	A	A	A	A	A	A	NA	A	A	NA	NA	A	A	A	A	A	A	A	A	NA	A	A	A	A	A	NA	A
1	B	B	B	B	B	B	B	B	B	B	B	B	B	B	B	NA	B	B	B	B	B	B	B	B	B	B	B	B	B	B	B	B	B	B	B	B	B	B	B	B	B	B	B	B	B	B	B	B	B
1	H	H	H	H	H	H	H	H	H	H	H	H	H	H	H	NA	NA	H	H	B	H	H	H	H	H	H	H	H	H	H	H	H	H	H	H	H	H	H	H	H	H	H	H	H	H	H	H	H	H
1	H	H	H	H	H	H	H	H	H	H	H	H	H	H	H	H	H	H	H	B	H	H	H	H	H	H	H	H	H	H	H	H	H	H	H	H	H	H	H	H	H	H	H	H	H	H	H	H	H
1	B	B	B	B	B	B	B	B	B	B	B	B	B	B	B	B	B	B	B	B	B	B	B	B	B	B	B	B	B	B	B	B	B	B	B	B	B	B	B	B	B	B	B	H	H	H	H	H	H
1	A	A	A	A	A	A	A	A	A	A	A	A	A	A	A	A	A	A	A	NA	A	A	A	A	A	A	A	A	A	A	A	A	A	A	A	A	A	A	A	A	A	A	A	A	A	A	A	A	A
1	H	H	NA	NA	NA	H	H	H	H	H	NA	NA	H	H	H	NA	H	H	H	A	H	H	NA	H	H	NA	H	B	H	H	H	NA	NA	NA	B	H	H	H	H	NA	H	H	H	H	H	H	H	NA	NA
1	B	B	B	B	B	B	B	B	B	B	B	B	B	B	B	B	B	B	B	B	B	B	B	B	B	B	B	B	B	B	B	B	B	B	B	B	B	B	B	B	B	B	B	B	B	B	B	B	B
1	H	H	H	NA	H	H	H	H	H	H	H	H	H	H	H	H	H	H	H	NA	H	H	H	H	H	H	H	H	H	H	H	H	H	H	H	H	H	H	H	H	H	H	H	H	H	H	H	H	H
1	B	B	B	B	B	B	B	B	B	B	B	B	B	B	B	B	B	B	B	B	B	B	B	B	B	B	B	B	B	B	B	B	B	B	B	B	B	B	B	B	B	B	B	B	B	B	B	B	B
1	B	B	B	B	B	B	B	B	B	B	B	B	B	B	B	B	B	B	B	NA	B	B	B	B	B	B	B	B	B	B	B	B	B	B	B	B	B	B	B	B	B	B	B	B	B	B	B	B	B
1	B	B	B	B	B	B	B	B	B	B	B	B	B	B	B	B	B	B	B	NA	B	B	B	B	B	B	B	B	B	B	NA	NA	B	B	B	B	B	B	B	B	B	B	B	B	B	B	B	B	B
1	H	H	H	H	NA	H	H	H	H	H	H	H	H	H	H	NA	H	H	H	A	H	H	H	H	H	H	H	NA	H	H	H	H	H	H	H	H	H	H	H	H	H	H	H	H	H	H	H	H	H
1	H	H	H	H	H	H	H	H	H	H	H	H	H	H	H	H	H	H	H	B	H	H	B	H	H	H	H	H	H	H	H	H	H	H	H	H	H	H	B	B	B	B	B	B	B	B	B	B	B
0	A	A	A	A	A	A	A	A	A	A	A	A	A	A	A	A	A	A	A	A	A	A	A	A	A	A	A	A	A	A	A	NA	A	A	A	A	A	A	A	A	A	A	A	A	A	A	A	A	A
1	H	H	H	H	H	H	H	H	H	H	H	H	H	H	H	H	H	H	H	H	H	H	H	H	H	H	H	H	H	H	H	H	H	H	H	H	H	H	H	H	H	H	H	H	H	H	H	H	H
1	B	B	B	NA	B	B	B	B	B	B	B	B	B	NA	B	NA	B	B	B	B	B	B	B	B	B	B	B	B	NA	B	B	B	B	NA	NA	B	B	B	B	B	B	NA	B	B	B	NA	NA	NA	B
1	NA	NA	NA	NA	B	H	H	NA	NA	H	NA	A	B	NA	A	NA	B	H	B	NA	H	H	B	NA	H	NA	NA	NA	B	B	B	B	B	B	B	B	B	B	B	B	B	B	B	B	NA	H	H	B	NA
1	H	H	H	H	H	H	H	H	H	H	H	H	H	H	H	H	H	H	H	B	H	H	B	H	H	H	H	H	H	H	H	H	H	H	H	H	H	H	H	H	H	NA	H	H	H	H	H	H	H
1	H	H	H	H	H	H	H	B	H	H	H	H	H	H	H	H	H	H	H	H	H	H	B	H	H	H	H	H	A	H	NA	H	A	H	NA	H	H	H	H	H	H	H	H	H	H	H	H	H	H
1	H	H	H	H	H	H	H	H	H	H	H	H	H	H	H	H	H	H	H	B	H	H	H	H	H	H	H	H	H	H	H	H	H	H	H	H	H	H	H	A	H	H	H	H	H	H	H	H	H
1	A	A	A	A	A	A	A	A	A	A	A	A	A	A	A	A	A	A	A	NA	A	A	A	A	A	A	A	A	A	A	A	A	A	A	A	A	A	A	A	A	A	A	A	A	A	A	A	A	A
1	B	B	B	B	B	B	B	B	B	B	B	B	B	B	B	B	B	B	B	B	B	B	B	B	B	B	B	B	B	B	B	B	B	B	B	B	B	B	B	B	B	B	B	B	B	B	B	B	B
1	B	B	B	B	B	B	B	B	B	B	B	B	B	B	B	B	B	B	B	B	B	B	B	B	B	B	B	B	B	B	B	B	B	B	B	B	B	B	B	B	B	B	B	B	B	B	B	B	B
1	H	H	H	H	H	H	H	H	H	H	H	H	H	H	H	H	H	H	H	B	H	H	H	H	H	H	H	H	H	H	H	H	NA	H	H	H	H	H	H	H	H	H	H	H	H	H	H	H	H
1	NA	H	H	H	H	H	H	H	H	H	H	H	H	H	H	H	H	H	H	B	H	H	NA	H	H	H	H	H	H	H	H	H	NA	NA	H	H	H	H	H	NA	H	H	H	H	H	H	H	H	H
1	A	A	A	A	A	A	A	A	A	A	A	A	A	A	A	A	A	A	A	A	A	A	A	A	A	A	A	A	A	A	A	NA	A	A	A	A	A	A	A	A	A	A	A	A	A	A	A	A	A
1	H	H	H	H	H	H	H	H	H	H	H	H	H	H	H	H	H	H	H	B	H	H	H	H	H	H	H	H	H	H	H	H	H	H	H	H	H	H	H	H	H	H	H	H	H	H	H	H	H
1	A	A	A	A	A	A	A	A	NA	NA	A	A	A	NA	NA	A	A	A	A	B	A	A	A	A	A	NA	A	A	A	A	A	A	A	A	A	A	A	A	A	A	A	A	A	A	NA	A	A	A	A
1	H	H	H	H	H	H	H	H	H	H	B	H	H	H	H	H	H	H	H	B	H	H	NA	H	H	NA	H	H	H	NA	NA	H	H	H	NA	H	H	H	H	NA	H	H	H	H	H	H	H	H	NA
1	H	H	H	H	H	H	H	NA	H	H	NA	H	H	H	H	NA	H	H	H	B	H	H	H	H	H	H	H	H	H	H	H	H	H	H	H	H	H	H	H	H	H	H	H	H	H	H	A	H	H
1	H	H	H	H	H	H	H	H	H	H	H	H	H	H	H	H	H	H	H	NA	H	H	H	H	H	NA	H	H	H	H	H	NA	H	H	H	H	H	H	H	H	H	H	H	H	H	H	H	H	H
1	H	H	H	H	H	H	H	H	H	H	H	H	H	H	NA	H	NA	H	H	H	H	H	H	H	H	H	H	H	H	H	H	H	NA	H	H	H	H	H	H	H	H	H	H	H	H	H	H	H	H
1	A	A	A	A	A	A	A	NA	A	A	A	A	A	A	A	A	A	A	A	A	A	A	NA	A	A	A	A	A	A	A	A	NA	A	A	A	A	A	A	A	A	A	A	A	A	A	A	A	A	A
1	H	H	H	H	H	H	H	H	H	H	H	H	H	H	H	H	H	H	H	B	H	H	H	H	H	H	H	H	H	H	H	H	H	H	H	H	H	H	H	H	H	H	H	H	H	H	H	H	H
1	H	H	H	H	H	H	H	H	H	H	H	H	H	H	H	H	H	H	H	B	H	H	H	H	H	H	H	H	H	H	H	H	H	H	H	H	H	H	H	H	H	H	H	H	H	H	H	H	H
1	A	A	A	A	A	A	A	A	H	H	H	H	H	H	H	H	H	H	H	H	H	H	H	H	H	H	H	H	H	H	H	H	H	H	H	H	H	H	H	NA	H	H	H	H	H	H	H	NA	H
1	H	H	H	H	NA	H	H	H	H	H	H	H	H	H	H	H	H	H	H	NA	H	H	H	H	H	H	H	NA	H	H	H	H	H	H	H	H	H	H	H	H	H	H	A	A	A	A	A	A	A
1	H	H	H	H	H	H	H	H	H	H	H	H	H	H	H	H	H	H	H	H	H	H	H	H	H	H	H	H	H	H	H	H	H	H	H	H	H	H	H	H	H	H	H	H	H	H	H	H	H
1	A	A	A	A	A	A	A	A	A	A	A	A	A	A	A	A	A	A	A	NA	A	A	A	A	A	A	A	A	A	A	A	A	A	A	A	A	A	A	A	A	A	A	A	A	A	A	A	A	A
1	H	H	NA	NA	H	H	H	H	H	H	H	H	A	H	NA	H	H	H	H	B	H	H	NA	H	H	NA	H	B	H	H	H	B	NA	H	H	H	H	H	H	A	H	A	H	NA	H	H	H	NA	H
1	H	H	H	NA	A	H	H	H	NA	H	A	H	B	H	NA	H	NA	H	H	A	H	H	H	NA	A	NA	H	H	NA	NA	H	NA	A	H	H	NA	H	H	A	B	H	B	H	H	H	H	H	A	H
1	A	A	A	A	A	A	A	A	A	A	A	A	A	A	A	A	A	A	A	NA	A	A	A	A	A	A	A	A	A	A	A	A	A	A	A	A	A	A	A	A	A	A	A	A	A	A	A	A	A
0	B	NA	NA	NA	NA	NA	NA	NA	NA	NA	A	NA	NA	NA	NA	NA	NA	NA	NA	NA	NA	NA	NA	NA	NA	NA	A	NA	B	B	NA	NA	NA	NA	NA	NA	NA	NA	NA	NA	NA	NA	NA	NA	A	A	NA	NA	NA
1	A	A	A	A	A	A	A	A	A	A	A	A	A	A	A	A	A	A	A	A	A	A	A	A	A	A	A	A	A	A	NA	NA	A	A	A	A	A	A	A	A	A	A	A	A	A	A	A	NA	H
1	H	H	H	H	H	H	H	H	H	H	H	H	H	H	H	H	H	H	H	B	H	H	B	H	H	H	H	H	H	H	H	H	H	H	H	H	H	H	H	H	H	NA	H	H	H	H	H	H	H
1	B	B	B	B	B	B	B	B	B	B	B	B	B	B	B	B	B	B	B	B	B	B	B	B	B	B	B	B	B	B	B	B	B	B	B	B	B	B	B	B	B	B	B	B	B	B	B	B	B
0	A	A	A	A	A	A	A	A	A	A	A	A	A	A	A	A	A	A	A	NA	A	A	A	A	A	A	A	A	A	A	A	A	A	A	A	A	A	A	A	A	A	A	A	A	A	A	A	A	A
1	H	H	H	NA	H	H	H	H	H	H	H	H	H	H	H	H	H	H	H	B	H	H	H	H	H	H	H	H	H	H	H	H	H	NA	H	H	H	H	H	H	H	NA	H	H	H	H	H	NA	H
1	H	H	H	H	H	H	NA	H	H	H	H	H	H	H	H	H	NA	NA	H	H	H	H	H	H	H	H	H	NA	H	B	NA	NA	B	B	B	B	B	B	B	B	B	B	B	B	B	B	B	B	B
1	H	H	H	H	H	H	H	H	H	H	H	H	H	H	H	H	NA	H	H	H	H	H	H	H	H	H	H	H	H	H	H	H	H	H	H	A	A	A	A	A	A	A	A	A	A	A	A	A	A
1	B	B	B	B	B	B	B	B	B	B	B	B	B	B	B	B	B	B	B	B	B	B	B	B	B	B	B	B	B	B	B	B	B	B	B	B	B	B	B	B	B	B	B	B	B	B	B	B	B
0	A	A	A	A	A	A	A	A	A	A	A	A	A	A	A	A	A	A	A	NA	A	A	A	A	A	A	A	A	A	A	A	A	A	A	A	A	A	A	A	A	A	A	A	A	A	A	A	A	A
1	H	H	H	H	H	H	H	H	H	H	H	H	H	H	H	H	H	H	H	H	H	H	H	H	H	H	H	H	H	H	H	H	H	H	H	H	H	H	H	H	H	H	H	H	H	H	H	H	H
1	H	H	H	NA	NA	H	H	H	H	H	H	B	H	H	H	H	H	H	H	NA	H	H	H	H	H	H	H	H	H	H	H	B	H	NA	H	H	H	H	H	H	H	H	H	H	H	H	H	H	H
1	H	H	NA	H	H	H	H	H	H	H	H	B	H	H	H	H	H	H	H	H	H	H	NA	H	H	NA	H	A	A	A	NA	NA	A	A	A	A	A	A	A	A	A	A	A	A	A	A	A	A	A
1	A	A	A	A	A	A	A	A	H	H	H	NA	H	H	H	H	NA	H	H	B	A	NA	NA	H	H	NA	NA	A	H	H	NA	NA	A	B	H	H	H	H	H	NA	A	NA	H	H	H	H	H	NA	H
0	A	A	A	A	A	A	A	A	A	A	A	A	A	A	A	A	A	A	A	A	A	A	A	A	A	A	A	A	A	A	NA	NA	A	A	A	A	A	A	A	A	A	A	A	A	A	A	A	A	A
1	A	A	A	A	A	A	A	A	A	A	A	A	A	A	A	A	A	A	A	NA	A	A	A	A	A	A	A	A	A	A	A	A	A	A	A	A	A	A	A	A	A	A	A	A	A	A	A	A	A
1	B	B	H	H	H	H	H	H	H	H	H	H	H	H	H	NA	H	H	H	B	H	H	H	H	H	H	H	H	H	H	H	H	H	H	H	H	H	H	H	H	H	H	H	H	H	H	H	H	H
1	H	H	H	H	H	H	H	H	H	H	H	H	H	H	H	H	H	H	H	B	A	A	NA	H	H	H	H	H	H	H	H	H	H	H	H	H	H	H	H	H	H	H	H	H	H	H	H	H	H
1	H	H	H	H	H	H	H	H	H	H	H	H	H	NA	H	H	H	H	H	B	H	H	H	H	H	H	H	H	H	H	NA	NA	H	H	H	H	H	H	H	H	H	NA	H	H	H	H	H	H	H
1	B	B	B	B	B	B	B	B	B	B	B	B	B	B	B	B	B	B	B	B	B	B	B	B	B	B	B	B	B	B	NA	NA	B	B	B	B	B	B	B	B	B	B	B	B	B	B	B	B	B
1	H	H	H	H	H	H	H	H	H	H	H	H	H	H	H	H	H	H	H	H	H	H	H	NA	H	H	H	NA	H	H	H	H	H	B	B	B	B	B	B	B	B	B	B	B	B	B	B	B	B
1	A	A	A	A	A	A	A	A	A	A	A	A	A	A	A	A	A	A	A	A	A	A	A	A	A	A	A	A	A	A	A	NA	A	A	A	A	A	A	A	A	A	A	A	A	A	A	A	A	A
1	A	A	A	A	A	A	A	A	A	A	A	A	A	A	A	A	A	A	A	NA	A	A	NA	A	A	A	A	A	A	A	A	A	A	A	A	A	A	A	A	A	A	A	A	A	A	A	A	A	A
1	B	B	B	B	B	B	B	B	B	B	B	B	B	B	B	B	B	B	B	B	B	B	B	B	B	B	B	B	NA	B	B	NA	B	B	B	B	B	B	B	B	B	B	B	B	B	B	B	B	B
1	H	H	H	H	H	H	H	H	H	H	H	H	H	H	H	A	H	H	H	B	H	H	H	H	H	H	H	H	H	H	H	H	H	H	H	H	H	H	H	H	H	H	H	H	H	H	H	H	H
1	A	A	A	A	A	A	A	A	A	A	A	A	A	A	A	A	A	A	A	NA	A	A	A	A	A	A	A	A	A	A	A	A	A	A	A	A	A	A	A	A	A	A	A	A	A	A	A	A	A
1	B	B	B	B	B	B	B	B	B	B	B	B	B	B	B	B	B	B	B	B	B	B	B	B	B	B	B	B	B	B	B	B	B	B	B	B	B	B	B	B	B	B	B	B	B	B	B	B	B
0	H	H	H	H	H	H	H	H	H	H	NA	H	H	H	H	H	H	H	H	H	H	H	H	NA	H	H	H	H	H	H	H	H	H	H	H	H	H	H	H	H	H	H	H	H	H	H	H	NA	H
1	H	H	H	H	H	H	H	H	H	H	H	H	H	H	H	H	H	H	H	B	H	H	H	H	H	H	H	H	H	H	H	H	H	H	H	H	H	H	H	H	H	H	H	H	H	H	H	H	H
1	H	H	H	B	B	H	NA	H	NA	NA	H	H	NA	H	H	H	H	H	H	NA	H	H	H	NA	H	H	H	NA	H	H	H	H	NA	H	H	NA	H	NA	H	H	H	H	H	H	H	H	H	NA	H
1	B	B	B	B	B	B	B	B	B	B	B	B	B	B	B	B	B	B	B	B	B	B	B	B	B	B	B	B	B	B	B	B	B	B	B	B	B	B	B	B	B	B	B	B	B	B	B	B	B
1	B	B	B	B	B	B	B	B	B	B	B	B	B	B	B	B	B	B	B	B	B	B	B	B	B	B	B	B	B	B	H	H	H	H	H	H	H	H	H	H	H	NA	H	H	H	H	H	H	H
1	B	H	H	H	H	H	H	H	H	H	H	NA	H	H	H	H	H	H	H	B	H	H	H	H	H	H	H	H	H	H	H	H	H	H	H	H	H	H	H	H	H	H	H	H	H	H	H	H	H
1	H	H	H	H	H	H	H	H	H	H	H	H	NA	H	H	H	H	H	H	B	H	H	H	A	H	H	H	H	H	B	B	B	B	B	B	B	B	B	B	B	B	B	B	B	B	B	B	B	B
1	A	A	A	A	A	A	A	A	A	H	H	H	H	H	H	H	H	H	H	B	H	H	H	H	H	H	H	H	H	H	H	H	H	NA	H	H	H	H	H	H	H	H	H	H	H	H	H	H	H
1	B	B	B	B	B	B	B	B	B	B	B	B	B	B	B	B	B	B	B	B	B	B	B	B	B	B	B	B	B	B	B	NA	B	H	H	H	H	H	H	H	H	H	H	H	H	H	H	B	H
1	B	B	B	B	B	B	B	B	B	B	B	B	B	B	B	B	B	B	B	B	B	B	B	B	B	B	B	H	H	H	H	H	NA	H	H	H	H	H	H	H	H	H	H	H	H	H	H	H	H
1	H	H	H	H	H	H	H	H	H	H	H	NA	H	H	H	H	H	H	H	B	H	H	H	H	H	H	NA	H	H	H	H	NA	NA	NA	NA	H	H	H	H	H	H	H	H	H	H	H	H	H	H
1	A	A	A	A	A	A	A	A	A	A	A	A	A	A	A	A	A	A	A	A	A	A	A	A	A	A	A	A	A	A	NA	NA	A	A	A	A	A	A	A	A	A	A	A	A	A	A	A	A	A
1	H	H	NA	H	H	H	H	H	H	H	H	NA	H	H	H	H	H	H	H	B	H	H	H	H	H	H	H	NA	H	H	H	H	H	B	H	H	H	H	H	A	A	A	A	A	A	A	A	A	A
1	H	H	H	H	H	H	H	H	H	H	H	H	H	H	H	H	H	H	H	B	H	H	H	B	H	H	H	H	H	H	H	H	H	H	H	H	H	H	H	H	H	H	H	H	H	H	H	H	H
1	H	H	H	NA	H	H	H	H	H	H	H	H	H	H	H	H	H	H	H	B	H	H	H	H	H	H	H	H	H	NA	H	H	H	H	H	H	H	H	H	H	H	H	H	H	H	H	H	H	H
1	B	B	B	B	B	B	B	B	B	B	B	B	B	B	B	B	B	B	B	B	B	B	B	B	B	B	B	B	B	B	B	B	B	B	B	B	B	B	B	B	B	B	B	B	B	B	B	B	B
1	A	A	A	A	A	A	A	A	A	A	A	A	A	A	A	A	A	A	A	NA	A	A	A	A	A	A	A	A	A	A	A	A	A	A	A	A	A	A	A	A	A	A	A	A	A	A	A	A	A
1	B	B	B	B	B	B	B	B	B	B	B	B	B	B	B	B	B	B	B	B	B	B	B	B	B	B	B	B	B	B	B	B	B	B	B	B	B	B	B	B	B	B	B	B	B	B	B	B	B
1	A	A	A	A	A	A	A	A	A	A	A	A	A	A	A	A	A	A	A	A	A	A	A	A	A	A	A	A	A	A	A	NA	A	A	A	A	A	A	A	A	A	A	A	A	A	A	A	A	A
1	A	A	A	A	A	A	A	A	A	A	A	A	A	A	A	A	A	A	A	NA	A	A	A	A	A	A	A	A	A	A	A	A	A	A	A	A	A	A	A	A	A	A	A	A	A	A	A	A	A
1	A	A	A	A	A	A	A	A	A	A	A	A	A	A	A	A	A	A	A	NA	A	A	A	A	A	A	A	A	A	A	A	A	A	A	A	A	A	A	A	A	A	A	A	A	A	A	A	A	A
1	H	H	H	H	H	H	H	H	H	H	H	H	H	H	H	H	H	H	H	B	H	H	H	H	H	H	H	H	H	H	H	H	H	H	H	H	H	H	H	H	H	H	H	H	H	H	H	H	H
1	A	A	A	A	A	A	A	A	A	A	A	A	A	A	A	A	A	A	A	NA	A	A	A	A	A	A	A	A	A	A	A	A	A	A	A	A	A	A	A	A	A	A	A	A	A	A	A	A	A
1	B	B	B	B	NA	B	B	B	B	B	B	NA	B	B	B	B	NA	B	B	NA	B	B	B	B	B	B	B	B	B	B	B	NA	B	B	NA	B	B	B	B	NA	B	B	B	B	B	B	B	B	B
1	B	B	B	B	NA	B	B	B	B	B	B	B	B	B	B	B	B	B	B	NA	B	B	B	B	B	B	B	B	B	B	B	B	B	B	B	B	B	B	B	B	B	B	B	B	B	B	B	B	B
1	H	H	H	H	H	H	H	H	H	H	H	H	H	H	H	H	NA	H	NA	A	H	H	H	H	H	H	H	H	H	H	H	H	A	H	H	H	H	H	H	H	H	H	H	H	H	H	H	H	H
0	A	NA	NA	NA	H	NA	A	B	A	NA	NA	NA	NA	B	NA	NA	NA	NA	NA	NA	NA	A	NA	NA	NA	NA	NA	A	NA	NA	NA	NA	A	A	NA	B	A	A	NA	A	NA	NA	A	NA	A	NA	NA	NA	NA
1	H	H	A	H	H	NA	NA	H	NA	H	NA	B	H	H	NA	H	H	H	H	NA	H	H	H	NA	H	A	H	H	H	B	H	H	NA	H	NA	H	H	H	NA	NA	B	H	H	H	H	H	H	H	H
1	B	B	B	B	B	B	B	B	B	B	B	B	B	B	B	B	B	B	B	B	B	B	B	B	B	B	B	B	B	B	NA	NA	B	B	B	B	B	B	B	B	B	B	B	B	B	B	B	B	B
1	B	B	NA	NA	NA	NA	NA	NA	NA	H	NA	NA	A	H	A	NA	NA	H	NA	NA	NA	NA	B	NA	NA	NA	H	NA	NA	H	NA	NA	NA	A	A	NA	H	NA	A	NA	NA	NA	H	NA	H	B	NA	B	H
1	A	A	A	A	A	A	A	A	A	A	A	A	A	A	A	A	A	A	A	NA	A	A	A	A	A	A	A	A	A	A	A	A	A	A	A	A	A	A	A	A	A	A	A	A	A	A	A	A	A
1	H	H	H	H	H	H	H	H	H	H	H	H	H	H	H	H	H	H	H	B	H	H	H	NA	H	H	H	H	H	H	H	H	H	NA	H	H	H	H	H	H	H	H	H	H	H	H	H	H	H
1	A	A	A	NA	A	A	A	NA	A	NA	A	A	A	A	A	A	A	A	NA	NA	A	A	A	A	A	A	A	A	NA	A	A	A	A	A	A	A	A	NA	A	A	A	NA	A	A	A	A	A	A	A
1	B	NA	B	B	B	B	B	B	B	B	B	B	B	B	B	B	B	B	B	NA	B	B	B	B	B	B	B	B	B	B	B	B	B	B	B	B	B	B	B	B	B	B	B	B	B	B	B	B	B
1	B	B	B	B	B	B	B	B	B	B	B	B	B	B	B	B	B	B	B	B	B	B	B	B	B	B	B	B	B	B	NA	NA	B	B	B	B	B	B	B	B	B	B	B	B	B	B	B	B	B
1	H	H	H	H	H	H	H	H	H	H	H	H	H	H	H	H	H	H	H	B	H	H	H	H	H	H	H	H	H	H	H	H	H	H	H	H	H	H	H	H	H	H	H	H	H	H	H	H	H
1	H	H	H	H	H	H	H	B	H	H	H	H	H	H	H	H	H	H	H	H	H	H	H	H	H	H	H	H	H	H	H	H	H	H	H	H	H	H	H	H	H	H	H	H	H	H	H	H	H
1	H	H	H	A	H	H	H	H	H	H	H	H	H	H	H	H	H	H	H	B	H	H	H	H	H	H	H	H	H	H	H	H	H	H	H	NA	H	H	H	H	H	H	H	H	H	H	H	H	A
1	H	H	H	H	H	H	H	H	H	H	H	H	H	H	H	H	H	H	H	B	H	H	H	H	H	H	H	H	H	H	H	H	H	H	H	H	H	H	H	H	H	H	H	H	H	H	H	H	H
1	H	H	H	H	H	H	H	H	H	H	H	H	H	H	H	H	H	H	H	NA	H	H	H	H	H	H	H	H	H	H	H	H	H	H	H	H	H	H	H	H	H	H	H	H	H	H	H	H	H
1	A	A	A	A	A	A	A	A	A	A	A	A	A	A	A	A	A	A	A	A	A	A	A	A	A	A	A	A	A	A	A	NA	A	A	A	A	A	A	A	A	A	A	A	A	A	A	A	A	A
1	H	H	A	H	H	H	H	H	H	B	B	B	B	B	B	B	B	B	B	B	B	B	B	B	B	B	B	B	B	B	NA	NA	B	B	B	B	B	B	B	B	B	B	B	B	B	B	B	B	B
1	H	H	H	B	H	H	H	NA	B	H	H	H	H	H	H	NA	H	H	H	H	H	H	H	H	H	H	H	H	H	H	H	H	H	NA	B	B	B	B	B	B	B	B	B	B	B	B	B	B	B
1	H	H	H	H	H	H	H	H	H	H	H	H	H	H	H	H	H	H	H	B	H	H	H	H	H	H	H	H	H	H	H	NA	H	H	H	H	H	H	H	H	H	H	H	H	H	H	H	A	H
1	B	B	B	B	B	B	B	B	B	B	B	B	B	B	B	B	B	B	B	B	B	B	B	B	B	B	B	B	NA	B	NA	NA	B	B	B	B	NA	B	B	B	B	B	B	B	B	B	B	B	B
1	A	A	A	A	A	A	A	A	A	A	A	A	A	A	A	A	A	A	A	NA	A	A	A	A	A	A	A	A	A	A	A	A	A	A	A	A	A	A	A	A	A	A	A	A	A	A	A	A	A
1	H	H	H	H	H	H	H	H	H	H	H	H	H	H	H	H	H	H	H	B	H	H	H	H	H	H	H	H	H	H	H	H	H	H	H	H	H	H	H	H	H	H	H	H	H	H	H	H	H
1	B	B	B	B	B	B	B	B	B	B	B	B	B	B	B	B	B	B	B	B	B	B	B	B	B	B	H	H	H	H	H	H	H	H	H	H	H	H	H	H	H	H	H	H	H	H	H	H	H
1	A	A	A	A	A	A	A	A	A	A	A	A	A	A	A	A	A	A	A	NA	A	A	A	A	A	A	A	A	A	A	A	A	A	A	A	A	A	A	A	A	A	A	A	A	A	A	NA	A	A
1	H	H	H	H	H	H	H	H	H	H	NA	NA	H	H	NA	NA	A	A	H	B	B	H	NA	H	H	NA	H	H	H	H	A	NA	A	A	A	A	A	A	A	A	A	A	A	A	A	A	A	A	A
1	A	A	H	NA	A	H	A	H	A	NA	H	NA	NA	A	NA	NA	H	H	H	NA	H	NA	H	H	NA	NA	H	H	NA	H	NA	NA	H	NA	H	H	H	H	H	NA	H	NA	H	H	NA	H	H	A	NA
1	B	H	H	B	H	H	H	H	B	H	H	H	B	B	B	B	H	H	H	B	B	B	B	H	H	H	B	H	H	B	B	B	B	B	H	B	H	B	H	H	H	H	H	H	H	B	H	H	B
1	B	B	B	B	B	B	B	B	B	B	B	B	B	B	B	B	B	B	B	B	B	B	B	B	B	B	B	B	B	B	B	B	B	B	B	B	B	B	B	B	B	B	B	B	B	B	B	B	B
1	B	B	B	B	B	B	B	B	B	B	B	B	B	B	B	B	B	B	B	B	B	B	B	B	B	B	B	B	B	B	B	B	B	B	B	B	B	B	B	B	B	B	B	B	B	B	B	B	B
0	A	A	A	A	A	A	A	A	A	A	A	A	A	A	A	A	A	A	A	NA	A	A	A	A	A	A	A	A	A	A	A	NA	A	A	A	A	A	A	A	A	A	A	A	A	A	A	A	A	A
1	A	A	A	A	A	A	A	A	A	A	A	A	A	A	A	A	A	A	A	A	A	A	A	A	A	A	A	A	NA	A	A	NA	A	A	A	A	A	A	A	A	A	A	A	A	A	A	A	A	A
1	H	H	H	H	H	H	H	H	H	H	H	H	H	H	H	H	H	H	H	H	H	H	H	H	H	H	H	H	H	H	H	NA	H	H	H	H	H	H	H	H	H	H	H	H	H	H	H	H	H
1	B	B	B	B	B	B	B	B	B	B	B	B	B	B	B	B	B	B	B	NA	B	B	B	B	B	B	H	NA	H	H	NA	H	NA	H	H	H	H	H	H	NA	H	NA	H	H	NA	H	H	H	H
1	B	B	B	B	B	B	B	B	B	B	B	B	B	B	B	B	B	B	B	NA	B	B	B	B	B	B	B	B	B	B	B	B	B	B	B	B	B	B	B	B	B	B	B	B	B	B	B	B	B
1	A	A	A	A	A	A	A	A	A	A	A	A	A	A	A	A	A	A	A	NA	A	A	A	A	A	A	A	A	A	A	A	A	A	A	A	A	A	A	A	A	A	A	A	A	A	A	A	A	A
1	H	H	H	H	H	H	H	H	H	H	H	H	H	H	H	H	H	H	H	B	H	H	H	H	H	A	A	A	A	A	A	A	A	A	A	A	A	A	A	A	A	A	A	A	A	A	A	A	A
1	H	H	H	H	H	H	H	H	H	H	H	H	H	H	H	H	H	H	H	B	H	H	H	H	H	H	H	H	H	H	H	H	H	H	H	H	H	H	H	H	H	H	H	H	H	H	H	H	H
1	H	H	H	H	H	H	H	H	H	H	H	NA	H	H	H	H	H	H	H	B	H	H	H	H	H	H	H	H	H	H	H	H	H	H	H	H	H	H	H	H	H	H	H	H	H	H	H	H	H
1	A	A	A	A	A	A	A	A	H	H	H	H	H	H	H	H	H	H	H	B	H	H	H	H	H	H	H	NA	H	H	H	H	H	H	H	H	H	H	H	H	H	H	H	H	H	H	H	NA	H
1	H	H	H	H	H	H	H	H	H	H	H	H	H	H	H	H	H	H	H	H	H	H	H	H	H	H	H	H	H	NA	H	H	H	H	H	H	H	H	H	H	H	H	H	H	H	H	H	H	H
1	B	B	B	B	NA	B	B	B	B	NA	B	B	B	B	B	B	B	B	B	B	B	B	B	NA	NA	B	B	NA	NA	B	B	B	B	B	B	B	B	B	B	B	B	NA	B	B	B	B	B	B	NA
1	H	H	H	H	H	H	H	H	H	H	H	H	H	H	H	H	H	H	H	B	H	H	H	H	H	H	H	H	H	H	H	H	H	H	H	H	H	H	H	H	H	H	H	H	H	H	H	H	H
1	A	A	A	A	A	A	A	A	A	A	A	A	A	A	A	A	A	A	A	NA	A	A	A	A	A	A	A	A	A	A	A	A	A	A	A	A	A	A	A	A	A	A	A	A	A	A	A	A	A
1	H	H	NA	H	H	H	H	H	H	H	H	H	H	H	H	H	H	H	H	B	H	H	H	H	H	H	H	H	H	A	A	A	A	A	A	A	A	A	A	A	A	A	A	A	A	A	A	A	A
1	A	A	A	A	A	A	A	A	A	A	A	A	A	A	A	A	A	A	A	NA	A	A	A	A	A	A	A	A	NA	A	A	A	A	A	A	A	A	A	A	A	A	A	A	A	A	A	A	A	A
1	H	H	H	H	H	H	H	H	H	H	H	H	H	H	H	H	H	H	H	B	H	H	NA	H	H	H	H	H	H	H	H	H	H	H	H	H	H	H	H	H	H	H	H	H	H	H	H	H	H
1	A	A	A	A	A	A	A	A	A	A	A	A	A	A	A	A	A	A	A	NA	A	A	A	A	A	A	A	A	A	A	A	A	A	A	A	A	A	A	A	A	A	A	A	A	A	A	A	A	A
1	H	H	H	NA	H	H	H	H	NA	H	NA	B	A	B	H	A	B	H	H	B	H	H	NA	H	H	H	H	H	H	H	H	NA	NA	H	H	H	H	NA	H	H	H	H	H	H	H	H	H	NA	H
1	B	B	B	B	B	B	B	B	B	B	B	B	B	B	B	B	B	B	B	B	B	B	B	B	B	B	B	B	B	B	NA	NA	B	B	B	B	B	B	B	B	B	B	B	B	B	B	B	B	B
1	NA	NA	H	H	H	H	H	NA	NA	H	H	NA	H	NA	NA	H	B	NA	H	NA	NA	H	H	NA	NA	NA	NA	H	NA	H	H	H	H	NA	NA	H	NA	B	NA	H	H	NA	NA	NA	B	NA	H	H	H
1	A	A	A	A	A	A	A	A	A	A	A	A	A	A	A	A	A	A	A	NA	A	A	NA	A	A	A	A	A	A	A	A	A	A	A	A	A	A	A	A	A	A	A	A	A	A	A	A	A	A
1	B	B	B	B	B	B	B	B	B	B	B	B	B	B	B	B	B	B	B	B	B	B	B	B	B	B	B	B	B	B	B	B	B	B	B	B	B	B	B	B	B	B	B	B	B	B	B	B	B
1	H	NA	A	H	H	H	H	A	A	A	A	A	A	A	A	A	A	A	A	NA	A	A	A	A	A	A	A	A	A	A	A	A	A	A	A	A	A	A	A	A	A	A	A	A	A	A	A	A	A
1	A	A	A	A	A	A	A	A	A	A	A	A	A	A	A	A	A	A	A	NA	A	A	A	A	A	A	A	A	A	A	A	A	A	A	A	A	A	A	A	A	A	A	A	A	A	A	A	A	A
1	H	B	NA	B	NA	H	H	B	H	H	A	B	NA	H	H	NA	A	NA	H	NA	NA	H	B	NA	NA	NA	H	NA	H	NA	H	NA	NA	H	NA	NA	H	A	H	NA	NA	NA	H	H	H	H	H	NA	H
1	B	B	B	B	B	B	B	B	B	B	B	B	B	B	B	B	B	B	B	B	B	B	B	B	B	B	B	B	NA	B	NA	NA	B	B	B	B	NA	B	B	B	B	B	B	B	B	B	B	B	B
1	H	A	A	H	A	A	H	H	A	A	A	NA	A	A	A	A	A	A	A	NA	A	A	A	A	A	A	A	A	A	A	A	A	A	A	A	A	A	A	A	A	A	A	A	A	A	A	A	A	A
1	H	H	H	H	H	H	H	H	H	H	H	NA	H	H	H	H	NA	H	H	H	H	H	H	H	H	H	H	H	H	H	H	H	H	H	H	H	H	H	H	H	H	H	H	H	H	H	H	H	H
1	B	B	B	B	B	B	B	B	B	B	B	B	B	B	B	B	B	B	B	B	B	B	B	B	B	B	B	B	B	B	B	NA	B	B	B	B	B	B	B	B	B	B	B	B	B	B	B	B	B
1	H	H	H	H	H	H	H	H	H	H	H	H	H	H	H	NA	H	H	H	B	H	H	H	H	H	H	H	H	H	H	H	H	H	H	NA	H	H	H	H	H	H	H	H	H	H	H	H	H	H
1	H	H	NA	B	NA	H	H	H	NA	H	NA	NA	H	H	H	NA	NA	H	NA	NA	H	NA	H	H	H	H	H	H	H	H	H	NA	A	B	B	H	H	H	H	B	H	NA	NA	H	H	NA	H	NA	NA
1	A	A	A	NA	A	A	A	A	A	A	A	A	A	A	A	NA	A	A	A	A	A	A	A	A	A	A	A	A	A	A	A	NA	A	NA	NA	A	H	H	H	NA	A	NA	NA	NA	H	H	H	H	H
1	A	A	A	A	A	A	A	A	A	A	A	A	A	A	A	NA	A	A	A	A	A	A	A	A	A	A	A	A	A	A	A	NA	A	H	H	H	NA	H	H	H	H	H	H	H	H	H	H	B	H
0	NA	NA	NA	NA	NA	NA	NA	B	NA	NA	NA	NA	NA	A	NA	NA	NA	H	NA	NA	NA	H	NA	NA	H	NA	NA	NA	NA	NA	H	NA	NA	B	NA	NA	B	B	B	NA	NA	NA	NA	B	B	B	B	NA	NA
1	H	B	NA	NA	NA	A	H	H	B	H	NA	B	NA	A	NA	NA	B	H	H	B	A	NA	NA	A	H	A	H	H	B	NA	H	H	A	NA	NA	A	H	NA	H	A	H	NA	H	H	H	H	NA	NA	NA
1	H	H	NA	H	H	H	H	H	H	H	H	H	NA	H	NA	NA	B	B	B	B	B	B	B	B	B	B	B	B	B	B	B	B	B	B	B	B	B	B	B	B	B	B	B	H	H	H	H	H	H
0	NA	B	NA	NA	NA	B	NA	B	B	NA	B	NA	B	B	B	NA	B	B	B	B	NA	B	B	NA	NA	NA	B	B	B	NA	NA	NA	NA	B	B	B	B	B	NA	B	NA	NA	NA	B	B	B	NA	B	NA
0	H	H	NA	H	H	H	H	H	H	H	H	H	H	H	H	B	H	H	H	B	H	H	H	H	H	H	H	H	H	H	H	H	H	NA	H	H	H	H	H	H	H	NA	H	H	H	H	H	H	H
1	A	A	A	A	A	A	A	A	A	A	A	A	A	A	A	NA	A	A	A	NA	A	A	A	A	A	A	A	A	A	H	H	H	H	H	H	H	H	H	H	H	H	H	H	H	H	H	H	H	H
1	H	H	H	H	H	H	H	H	H	H	H	H	H	H	H	NA	H	H	H	B	H	H	H	H	H	H	H	H	H	H	H	H	H	H	NA	H	H	H	H	H	H	H	H	H	H	H	H	H	H
1	A	A	A	A	A	A	A	A	A	A	A	A	A	A	A	NA	A	A	A	NA	A	A	A	A	A	A	A	A	A	A	A	A	A	A	A	A	A	A	A	A	A	A	A	A	A	A	A	A	A
1	NA	NA	NA	B	NA	H	NA	NA	H	H	NA	NA	H	NA	A	NA	NA	H	H	NA	NA	H	B	NA	H	H	A	B	A	B	H	NA	A	NA	NA	NA	A	NA	H	NA	NA	NA	H	H	NA	NA	H	NA	NA
1	A	A	A	A	NA	A	A	A	A	A	NA	NA	A	A	A	NA	A	A	A	NA	A	A	A	A	A	A	A	A	A	A	A	NA	NA	A	NA	A	A	A	A	A	NA	NA	A	A	A	A	A	NA	NA
1	A	A	A	NA	NA	A	A	A	A	A	NA	A	A	A	A	NA	A	A	A	NA	A	A	A	NA	A	A	A	A	A	A	A	A	A	NA	NA	A	A	A	A	NA	NA	NA	A	A	A	A	A	NA	NA
1	B	B	B	B	B	B	B	B	B	B	B	B	B	B	B	NA	B	B	B	B	B	B	B	H	NA	B	A	H	B	NA	H	H	NA	H	NA	NA	H	H	H	NA	NA	NA	H	NA	H	H	H	A	H
1	H	H	H	H	H	H	H	H	H	H	H	H	H	H	H	NA	H	H	H	B	H	H	H	H	H	H	H	H	H	H	H	H	H	H	H	H	H	H	H	H	H	H	A	A	A	A	A	A	A
0	NA	NA	NA	NA	A	NA	NA	A	NA	NA	NA	NA	NA	A	NA	NA	NA	B	B	NA	B	B	NA	NA	NA	NA	B	NA	NA	NA	B	NA	NA	NA	NA	NA	B	NA	B	NA	B	NA	NA	NA	B	NA	NA	NA	NA
1	H	H	H	NA	H	H	H	H	H	H	H	H	H	H	H	NA	H	H	H	B	H	H	H	H	H	H	H	H	H	H	H	H	H	NA	H	H	H	H	H	NA	H	H	H	H	H	H	H	H	H
0	A	A	A	A	A	A	A	A	A	A	A	A	A	A	A	NA	A	A	A	NA	A	A	A	A	A	A	A	A	A	A	NA	NA	A	A	A	A	A	A	A	A	A	A	A	A	A	A	A	A	A
0	A	NA	NA	NA	H	H	H	H	H	NA	NA	H	A	NA	NA	NA	NA	H	H	NA	H	B	H	A	H	B	H	H	NA	NA	NA	H	B	B	NA	A	A	NA	H	B	NA	NA	NA	NA	H	A	NA	NA	A
1	H	H	H	A	H	H	H	H	H	H	H	H	H	H	H	NA	H	H	H	H	H	H	H	H	H	H	H	H	H	H	H	NA	H	H	H	H	H	H	H	H	H	B	H	H	H	H	H	H	H
1	B	NA	A	NA	B	A	NA	B	NA	NA	B	NA	B	A	NA	NA	NA	NA	A	NA	H	B	NA	B	NA	A	NA	A	NA	NA	NA	NA	NA	B	NA	NA	NA	NA	NA	NA	NA	A	NA	NA	NA	NA	NA	NA	NA
1	B	B	B	B	B	B	B	B	B	B	B	B	B	B	B	NA	B	B	B	B	B	B	B	B	B	B	B	B	B	B	H	H	H	H	H	H	H	H	H	H	H	NA	H	H	H	H	H	H	H
0	H	H	H	A	H	H	H	H	H	H	NA	H	H	H	NA	NA	H	H	H	NA	H	H	H	H	H	H	NA	NA	H	H	H	H	NA	NA	NA	H	H	H	H	NA	H	NA	H	NA	H	NA	H	B	H
1	NA	NA	NA	NA	NA	A	NA	A	NA	NA	NA	A	NA	A	NA	NA	NA	A	NA	NA	A	A	A	NA	A	NA	NA	NA	NA	A	A	A	NA	NA	NA	NA	NA	NA	A	NA	NA	NA	A	NA	A	NA	NA	NA	NA
1	NA	A	A	NA	NA	A	A	A	A	A	A	NA	NA	A	NA	NA	NA	NA	NA	NA	NA	A	A	A	A	NA	A	A	A	NA	NA	NA	NA	NA	NA	NA	A	A	A	A	A	NA	A	NA	A	A	A	A	NA
1	NA	H	H	H	NA	H	H	H	H	H	H	NA	H	H	H	NA	NA	NA	NA	NA	NA	H	H	H	H	NA	H	H	H	H	H	NA	NA	NA	NA	NA	H	H	H	H	H	H	H	NA	H	H	H	H	NA
1	H	H	H	H	H	H	H	H	H	H	H	H	H	H	H	A	H	H	H	H	H	H	H	H	H	A	A	A	A	A	NA	NA	A	A	A	A	A	A	A	A	A	A	A	A	A	A	A	A	A
0	NA	H	NA	NA	H	NA	B	B	B	B	B	B	B	B	B	NA	B	B	B	NA	B	B	B	B	B	NA	B	B	B	B	B	B	NA	B	NA	B	B	B	B	B	B	B	B	NA	B	B	B	NA	B
0	NA	H	H	A	H	H	H	H	H	H	H	H	H	H	H	NA	H	H	H	NA	H	H	H	H	H	NA	H	H	H	H	H	H	H	H	NA	H	H	H	H	H	H	H	H	H	H	H	H	H	H
1	H	H	NA	NA	NA	H	B	NA	A	A	NA	B	H	NA	NA	NA	B	NA	H	NA	A	H	NA	A	H	H	H	H	NA	H	H	NA	NA	B	NA	NA	H	NA	NA	NA	NA	NA	NA	NA	H	H	NA	NA	H
1	NA	H	H	H	NA	H	H	H	H	H	H	NA	H	H	H	NA	NA	NA	NA	NA	NA	H	H	H	H	B	H	H	H	H	H	NA	NA	NA	H	NA	H	H	H	H	H	H	H	B	H	H	H	H	NA
1	H	H	H	NA	H	H	H	H	H	H	H	H	H	H	H	NA	H	H	H	B	H	H	H	H	H	H	H	H	H	H	H	H	H	H	H	H	H	H	H	H	H	NA	H	H	H	H	H	H	H
0	B	B	B	B	B	B	B	B	B	B	B	B	B	B	B	NA	B	B	B	B	B	B	B	B	B	B	B	B	B	B	B	B	B	B	B	B	B	B	B	B	B	B	B	B	B	B	B	B	B
0	H	H	NA	H	H	H	H	H	H	H	H	H	H	H	H	NA	H	H	H	B	H	H	H	H	H	H	H	H	H	H	H	H	H	H	H	H	H	H	H	NA	H	A	A	A	A	A	A	A	A
1	B	B	B	B	B	B	B	B	B	B	B	B	B	B	B	NA	B	B	B	B	B	B	B	B	B	B	B	B	B	B	B	NA	B	B	B	B	B	B	B	B	B	B	B	B	B	B	B	B	B
1	H	H	H	NA	H	H	H	H	H	H	NA	H	H	H	H	NA	H	H	H	NA	H	H	NA	NA	H	H	H	H	H	NA	H	H	A	NA	NA	H	H	H	H	NA	H	A	H	H	H	H	H	H	H
1	NA	B	B	NA	B	B	B	B	B	B	B	B	B	B	NA	NA	B	B	B	NA	B	B	B	B	B	NA	B	B	B	B	B	NA	NA	NA	NA	B	B	B	B	B	B	B	B	B	B	B	B	NA	NA
1	NA	NA	NA	NA	NA	H	B	H	B	NA	NA	H	H	A	NA	NA	NA	NA	NA	NA	NA	NA	B	NA	H	NA	NA	NA	NA	NA	A	NA	NA	NA	NA	B	H	NA	B	NA	NA	NA	NA	B	H	H	H	NA	NA
1	NA	NA	A	B	B	H	A	NA	B	H	A	A	NA	H	NA	NA	NA	H	NA	NA	H	H	NA	NA	NA	NA	H	NA	NA	NA	NA	NA	NA	B	NA	NA	NA	NA	H	B	A	NA	NA	A	B	NA	H	B	NA
0	A	A	A	NA	NA	A	A	A	A	NA	A	NA	NA	A	A	NA	NA	A	NA	NA	NA	A	A	A	A	A	A	A	NA	A	NA	NA	NA	A	NA	A	A	A	A	A	A	NA	A	A	A	A	A	NA	NA
1	H	H	H	A	H	H	H	H	H	H	H	H	H	H	H	NA	H	H	H	B	H	H	NA	H	H	H	H	H	H	H	H	NA	H	H	H	H	H	H	H	H	H	H	H	H	H	H	H	H	H
0	B	B	B	B	B	B	B	B	B	B	B	B	B	B	B	NA	B	B	B	B	B	B	B	B	B	B	B	B	B	B	B	B	B	B	B	B	B	B	B	B	B	B	B	B	B	B	B	B	B
1	B	B	B	B	B	B	B	B	B	B	B	B	B	B	B	NA	B	B	B	B	B	B	B	B	B	B	B	B	B	B	B	B	B	B	B	B	B	B	B	B	B	B	B	B	B	B	B	B	B
1	A	A	A	NA	A	A	A	A	A	A	A	A	A	A	A	NA	A	A	A	NA	A	A	A	A	A	A	A	A	A	A	A	A	A	A	A	A	A	A	A	A	A	A	A	A	A	A	A	A	A
1	NA	A	A	A	A	A	A	A	A	A	A	A	A	A	A	NA	A	A	A	NA	A	A	A	A	A	A	A	NA	A	A	A	A	A	A	A	A	A	A	A	A	A	A	A	NA	A	A	A	A	A
1	NA	A	NA	NA	A	NA	NA	A	A	A	NA	A	A	A	A	NA	A	NA	NA	NA	NA	A	NA	NA	A	A	A	A	NA	A	A	NA	NA	NA	NA	NA	A	A	NA	NA	A	NA	A	A	B	A	A	NA	A
1	NA	NA	NA	NA	NA	NA	A	NA	NA	NA	NA	NA	NA	A	A	NA	NA	A	A	NA	A	NA	NA	NA	A	NA	A	NA	NA	NA	NA	NA	NA	NA	NA	A	NA	NA	A	NA	NA	NA	NA	A	A	NA	A	NA	NA
1	A	A	A	A	A	A	A	A	A	A	A	A	A	A	A	NA	A	A	A	NA	A	A	A	A	A	A	A	A	A	A	A	A	A	A	A	A	A	A	A	A	A	A	A	A	A	A	A	A	A
0	NA	NA	NA	NA	H	H	H	H	H	NA	B	NA	A	H	H	NA	H	NA	H	NA	A	A	A	A	A	A	A	A	A	A	A	A	A	A	A	A	A	A	A	A	A	A	A	A	A	A	A	A	A
0	H	H	NA	NA	H	H	H	H	H	H	H	H	H	H	H	NA	H	H	H	NA	H	H	NA	H	H	H	H	H	H	H	H	H	H	H	H	H	H	H	H	NA	H	H	H	H	H	H	H	H	H
0	A	H	H	NA	H	H	H	NA	A	H	A	NA	H	H	H	NA	H	H	H	B	H	H	H	H	H	B	H	H	H	H	H	H	H	NA	H	H	H	H	H	B	H	NA	H	H	H	H	H	H	H
1	NA	NA	NA	NA	NA	A	NA	B	B	B	NA	NA	A	NA	NA	NA	NA	NA	NA	NA	NA	NA	NA	NA	NA	B	A	NA	A	A	NA	NA	NA	NA	NA	NA	NA	B	A	A	NA	NA	NA	NA	B	NA	NA	NA	NA
1	B	B	B	B	B	B	B	B	H	H	NA	B	H	H	H	NA	H	H	H	B	H	H	B	B	H	H	B	H	H	NA	H	NA	NA	H	NA	H	H	H	H	H	H	A	H	H	H	H	H	B	H
[truncated: 536 more columns]

## Sheet: Bs-5 Est-1_F2
	853841	939506	1404148	1586313	1741497	1968826	1968847	2091042	2981810	3220680	3615367	4022357	4022396	4400155	5112908	5112927	5567677	5830966	5987163	6078960	6346302	6583200	6583223	6583234	6980705	7194236	8023068	8217938	8328498	8428128	9026227	9216752	9377274	9431326	9803693	9803736	9878226	10105686	10177817	10177831	10177839	10177852	10785827	10785857	10820334	11015685	11184728	11275297	11527962
	1	1	1	1	1	1	1	1	1	1	1	1	1	1	1	1	1	1	1	1	1	1	1	1	1	1	1	1	1	1	1	1	1	1	1	1	1	1	1	1	1	1	1	1	1	1	1	1	1
Phenotype	1.89742	2.08779	3.12033	3.52514	3.86999	4.37517	4.37522	4.64676	6.62624	7.15707	8.03415	8.93857	8.93866	9.77812	11.362	11.3621	12.3726	12.9577	13.3048	13.5088	14.1029	14.6293	14.6294	14.6294	15.5127	15.9872	17.829	18.2621	18.5078	18.7292	20.0583	20.4817	20.8384	20.9585	21.786	21.7861	21.9516	22.4571	22.6174	22.6174	22.6174	22.6174	23.9685	23.9686	24.0452	24.4793	24.855	25.0562	25.6177
0	A	A	A	A	A	A	A	A	A	A	A	A	A	NA	A	A	A	A	A	A	A	A	A	A	H	H	H	H	B	H	A	B	B	H	H	H	H	H	B	B	B	B	A	H	B	H	B	B	B
0	H	H	H	H	H	H	H	H	H	H	H	H	H	H	H	H	H	H	H	B	H	H	H	H	H	H	A	A	A	A	A	A	A	A	A	A	A	A	A	A	A	A	A	A	A	A	A	A	A
0	B	B	B	B	B	B	B	NA	B	B	B	B	B	B	B	B	B	B	B	B	B	A	A	A	NA	NA	B	B	B	B	B	B	B	B	B	B	B	B	B	B	B	B	B	B	B	B	B	B	B
0	H	H	H	H	H	H	H	H	H	H	H	H	H	H	H	H	H	H	H	H	H	H	H	H	H	H	H	B	B	B	B	B	B	B	B	B	B	B	B	B	B	B	B	B	B	B	B	B	B
0	B	A	NA	H	H	B	B	B	H	H	H	B	B	B	B	B	B	H	H	A	H	H	H	H	H	A	H	A	B	A	H	H	H	H	H	H	B	H	H	H	H	H	B	B	B	B	B	B	B
1	A	A	A	A	A	A	A	A	A	A	A	A	A	H	H	H	H	H	H	H	H	H	H	H	H	H	H	H	H	H	H	H	H	H	H	H	H	H	H	H	H	H	H	H	H	H	H	H	H
1	H	H	H	H	H	H	H	H	H	H	H	H	H	H	H	H	H	H	H	H	H	H	H	H	H	H	H	H	H	H	H	H	H	H	H	H	H	H	H	H	H	H	H	H	H	H	H	A	H
1	H	H	H	H	H	H	H	H	H	H	H	H	H	H	H	H	H	H	H	B	H	B	B	B	NA	H	H	A	H	H	H	NA	H	H	H	H	H	H	H	H	H	H	H	H	H	H	H	NA	H
1	H	H	H	H	H	H	H	H	H	H	H	H	H	H	H	H	H	H	H	H	H	H	H	H	A	H	H	H	H	B	H	H	H	H	H	H	H	H	H	H	H	H	H	H	H	H	H	H	H
1	B	B	B	B	B	H	H	H	H	B	B	H	H	H	H	H	A	H	H	NA	H	H	H	H	NA	H	H	B	H	A	A	NA	NA	A	A	A	H	NA	A	A	A	A	A	A	A	A	A	NA	A
1	H	A	H	A	H	H	H	H	H	A	NA	H	H	H	H	H	H	H	H	NA	H	H	H	H	NA	A	H	H	H	H	H	NA	NA	H	H	H	H	NA	H	H	H	H	A	A	NA	A	A	NA	A
1	H	H	H	H	H	H	H	H	H	H	H	H	H	H	H	H	H	H	H	H	H	H	H	H	H	H	H	H	H	H	H	H	H	H	H	H	H	H	H	H	H	H	H	H	H	H	H	H	H
1	H	H	H	H	H	H	H	H	H	H	H	H	H	H	H	H	H	H	H	B	H	H	H	H	A	A	H	H	H	H	H	A	A	A	A	A	A	A	A	A	A	A	A	A	A	A	A	A	A
1	A	A	A	A	A	A	A	A	A	A	A	A	A	A	H	H	H	H	H	H	H	H	H	H	H	H	H	H	H	B	H	H	H	H	H	H	H	H	H	H	H	H	H	H	H	H	H	H	A
1	A	A	A	A	A	A	A	A	H	H	H	H	H	H	H	H	H	H	H	H	H	H	H	H	NA	H	H	H	H	H	H	H	H	H	H	H	H	H	H	H	H	H	H	H	H	H	H	NA	H
1	B	B	B	B	B	B	B	B	B	B	B	B	B	B	B	B	B	B	B	B	B	B	B	B	B	B	B	B	B	B	B	B	B	B	B	B	B	B	B	B	B	B	B	B	B	B	B	B	B
1	B	B	B	B	B	B	B	B	B	NA	B	B	B	B	B	B	B	B	B	B	B	B	B	B	NA	B	H	NA	B	A	H	NA	NA	H	H	H	NA	NA	H	H	H	H	H	H	NA	A	H	NA	H
1	H	H	H	H	H	H	H	B	H	H	H	H	H	H	H	H	H	H	H	A	H	H	H	H	H	H	H	H	H	B	H	H	H	H	H	H	H	H	H	H	H	H	H	H	H	H	H	A	H
1	B	B	B	B	B	B	B	B	B	B	H	H	H	H	H	H	H	H	H	H	A	H	H	H	NA	H	H	B	H	H	H	H	H	H	H	H	H	H	H	H	H	H	H	H	H	H	H	NA	H
1	A	A	A	A	A	A	A	A	A	NA	NA	A	A	A	A	A	A	A	A	A	A	A	A	A	NA	A	A	NA	A	A	A	NA	NA	A	A	A	A	A	A	A	A	A	A	A	NA	A	A	A	A
1	B	B	B	B	B	B	B	B	B	B	B	B	B	B	B	B	B	B	B	B	B	B	B	B	NA	B	H	A	H	B	H	NA	H	H	H	H	H	H	H	H	H	H	H	H	A	H	H	NA	H
1	B	B	B	B	B	B	B	B	B	B	B	B	B	B	B	B	B	B	B	B	B	B	B	B	B	B	B	B	B	B	B	B	B	B	B	B	B	B	B	B	B	B	B	B	B	B	B	B	B
1	A	A	A	A	A	A	A	A	A	A	A	A	A	A	A	A	A	A	A	A	A	A	A	A	NA	A	A	A	A	A	A	A	A	A	A	A	A	A	A	A	A	A	H	H	H	H	H	NA	H
1	H	H	H	H	H	H	H	H	H	H	H	H	H	H	H	H	H	H	H	H	H	H	H	H	B	B	B	H	H	H	H	H	H	H	H	H	H	H	H	H	H	H	H	H	H	H	H	H	H
1	A	A	A	A	A	A	A	A	A	A	A	A	A	A	A	A	A	A	A	A	A	A	A	A	A	A	A	A	A	A	A	A	A	A	A	A	A	A	A	A	A	A	H	H	H	H	H	H	H
1	H	H	H	H	H	H	H	H	H	H	H	H	H	H	H	H	H	H	H	H	H	H	H	H	B	H	H	H	H	H	H	H	H	H	H	H	H	H	H	H	H	H	H	H	H	H	H	H	H
1	B	A	A	B	A	A	A	B	B	B	A	A	A	A	A	A	B	B	A	B	A	B	B	B	A	B	A	A	A	A	A	A	A	H	H	A	H	H	H	H	H	H	H	H	A	A	H	H	A
1	B	B	B	B	B	B	B	B	B	B	B	B	B	B	B	B	B	B	B	B	B	B	B	B	B	B	B	B	B	B	B	B	B	B	B	B	B	B	B	B	B	B	B	B	B	B	B	B	B
1	B	B	B	B	B	B	B	B	B	B	B	B	B	H	A	A	A	A	A	NA	A	A	A	A	NA	A	A	A	A	A	A	NA	A	A	A	A	A	A	A	A	A	A	A	A	A	H	H	NA	H
1	A	A	A	A	A	A	A	A	A	A	A	A	A	A	A	A	A	A	A	A	A	A	A	A	A	A	A	A	A	A	A	A	A	A	A	A	A	A	H	H	H	H	H	H	H	H	H	B	H
1	B	B	B	B	B	B	B	B	B	B	B	B	B	B	H	H	H	H	H	H	H	H	H	H	NA	H	H	A	H	B	H	NA	H	H	H	H	H	H	H	H	H	H	H	H	H	H	H	NA	H
1	A	A	A	A	A	A	A	A	A	A	A	A	A	A	A	A	A	A	A	A	A	A	A	A	A	A	A	A	A	A	A	A	A	A	A	A	A	A	A	A	A	A	H	H	H	H	H	B	H
1	H	B	A	A	A	H	H	H	H	NA	H	H	H	B	H	H	H	H	H	NA	H	H	H	H	NA	A	H	A	H	H	H	NA	NA	H	H	H	H	A	B	B	B	H	H	H	H	A	A	NA	H
1	A	A	A	H	H	H	H	H	H	H	H	H	H	H	H	H	H	H	H	B	H	H	H	H	NA	H	H	A	H	H	H	A	H	H	H	H	H	H	H	H	H	H	H	H	H	H	B	NA	H
1	H	H	H	H	H	H	H	H	H	H	H	H	H	H	H	H	H	H	H	H	H	H	H	H	H	H	H	A	A	A	A	A	A	A	A	A	A	A	A	A	A	A	A	A	A	A	A	A	A
1	H	H	H	H	H	H	H	H	H	H	H	H	H	H	H	H	H	H	H	H	H	A	A	A	H	H	H	H	H	H	A	A	A	A	A	A	A	A	A	A	A	A	A	A	A	A	A	A	A
1	B	H	H	H	H	H	H	H	H	H	H	H	H	H	H	H	H	H	H	H	H	H	H	H	B	H	H	H	H	H	H	H	A	H	H	H	H	H	H	H	H	H	H	H	H	H	H	H	H
1	A	A	A	A	A	A	A	A	A	A	A	A	A	A	A	A	A	A	A	A	A	A	A	A	A	A	A	A	A	A	A	A	A	A	A	A	A	A	A	A	A	A	A	A	A	A	A	A	A
1	H	H	H	H	H	H	H	H	H	H	H	H	H	H	H	H	H	H	H	B	H	H	H	H	NA	H	H	H	H	H	H	H	H	H	H	H	H	H	H	H	H	H	H	H	H	H	H	NA	H
1	A	A	A	A	A	A	A	A	A	A	A	A	A	A	A	A	A	A	A	A	A	A	A	A	NA	A	A	A	A	A	A	A	A	A	A	A	A	A	A	A	A	A	A	A	A	A	A	A	A
1	H	H	H	H	H	H	H	H	H	H	H	H	H	H	H	H	H	H	H	B	H	H	H	H	NA	H	B	B	B	B	B	B	B	B	B	B	B	B	B	B	B	B	B	B	B	B	B	NA	B
1	H	H	NA	NA	A	H	H	A	H	NA	H	H	H	H	H	H	B	H	H	NA	H	H	H	H	NA	B	B	B	H	B	B	NA	NA	B	B	B	B	B	B	B	B	B	B	B	NA	NA	B	NA	B
1	A	A	A	H	H	H	H	H	H	H	B	H	H	H	H	H	H	H	H	NA	H	H	H	H	NA	H	H	A	H	H	H	NA	H	H	H	H	H	H	H	H	H	H	H	H	H	H	H	NA	A
1	H	H	H	H	H	H	H	H	H	H	H	H	H	H	H	H	H	H	H	B	H	H	H	H	NA	H	B	B	H	H	H	B	H	H	H	H	H	H	H	H	H	H	H	H	H	H	H	B	H
1	H	H	H	H	H	H	H	H	H	H	H	H	H	H	H	H	H	B	H	B	B	B	B	B	NA	H	H	H	H	H	H	H	B	H	H	H	B	H	H	H	H	H	H	H	H	H	H	B	H
1	H	H	H	H	H	H	H	H	H	H	H	H	H	A	A	A	A	A	A	A	A	A	A	A	A	A	A	A	A	A	A	A	A	A	A	A	A	A	A	A	A	A	A	A	A	A	A	A	A
1	A	A	H	H	H	H	H	H	H	H	H	H	H	H	H	H	H	H	H	H	H	H	H	H	H	H	H	H	H	H	H	A	A	A	A	A	A	A	A	A	A	A	A	A	A	A	A	H	H
1	A	A	A	A	A	A	A	A	A	A	A	A	A	H	H	H	H	H	H	B	H	H	H	H	NA	H	H	A	H	H	H	NA	H	H	H	H	H	H	H	H	H	H	H	H	H	H	H	NA	H
1	A	A	A	A	A	A	A	A	A	A	A	A	A	A	A	A	A	A	A	A	A	A	A	A	A	A	A	A	A	A	A	A	A	A	A	A	A	A	A	A	A	A	A	A	A	A	A	A	A
1	A	A	A	A	A	A	A	A	H	H	H	H	H	H	H	H	H	H	H	H	H	H	H	H	NA	H	H	B	H	H	H	H	H	H	H	H	H	H	H	H	H	H	B	B	B	B	B	NA	B
1	B	B	B	B	B	B	B	B	B	B	B	B	B	B	B	B	B	B	B	B	B	B	B	B	NA	B	B	B	B	B	B	B	B	B	B	B	B	B	B	B	B	B	H	H	H	H	H	NA	H
1	H	H	H	H	H	H	H	H	H	A	B	H	H	H	H	H	H	H	H	A	H	H	H	H	NA	H	H	A	H	H	H	NA	B	H	H	H	B	H	H	H	H	H	H	H	NA	A	H	NA	H
1	B	B	B	B	B	B	B	B	B	B	B	B	B	B	B	B	B	B	B	B	B	B	B	B	NA	B	B	B	B	B	B	B	B	B	B	B	B	B	B	B	B	B	B	B	B	B	B	NA	B
1	B	B	H	H	H	H	H	H	H	H	H	H	H	H	H	H	H	H	H	NA	H	H	H	H	NA	A	H	B	H	H	H	A	H	H	H	H	H	H	H	H	H	H	H	H	H	H	H	A	A
1	B	B	B	B	B	B	B	B	B	B	B	B	B	B	B	B	B	B	B	H	B	H	H	H	H	B	H	H	H	H	H	H	H	A	H	H	H	H	H	H	H	H	H	H	H	H	H	H	H
1	H	H	H	H	H	H	H	H	H	H	H	A	A	A	A	A	A	A	A	A	A	A	A	A	A	A	A	A	A	A	A	A	A	A	A	A	A	A	A	A	A	A	A	A	A	A	A	A	A
1	H	H	H	H	H	H	H	H	B	H	H	H	H	H	H	H	H	H	H	H	H	H	H	H	H	H	H	H	H	H	H	H	H	H	H	H	H	H	H	H	H	H	H	H	H	H	H	H	H
1	A	A	A	A	A	A	A	A	A	A	NA	A	A	H	H	H	H	H	H	NA	H	B	B	B	NA	H	H	A	H	H	H	NA	H	H	B	B	B	B	B	B	B	B	B	B	NA	B	B	NA	B
1	H	H	H	A	A	A	A	A	A	A	A	A	A	A	A	A	A	A	A	A	A	A	A	A	A	A	A	A	A	A	A	A	A	A	A	A	A	A	A	A	A	A	A	A	A	A	A	A	A
1	H	H	H	A	A	A	A	A	A	A	A	A	A	A	A	A	A	A	A	A	A	A	A	A	NA	A	A	A	A	A	A	A	A	A	A	A	A	A	A	A	A	A	A	A	A	A	A	NA	A
1	A	A	A	A	A	A	A	A	A	A	A	A	A	A	A	A	A	A	A	A	A	A	A	A	NA	A	H	A	H	H	H	H	H	H	H	H	H	H	H	H	H	H	H	H	H	H	H	NA	H
1	H	H	H	H	H	H	H	H	H	H	H	H	H	H	H	H	H	H	H	H	H	H	H	H	NA	H	H	H	H	H	H	H	H	H	H	H	H	H	H	H	H	H	H	H	H	H	H	NA	H
1	H	H	H	H	H	H	H	H	H	H	H	H	H	H	H	H	H	H	H	B	H	H	H	H	NA	B	H	A	H	H	H	NA	H	H	H	H	H	H	H	H	H	H	H	H	H	B	H	NA	A
1	H	H	H	H	H	H	H	H	B	H	H	H	H	H	B	B	H	H	H	H	H	H	H	H	NA	H	H	B	H	H	H	H	H	H	H	H	H	H	H	H	H	H	H	H	H	H	H	NA	H
1	H	H	H	H	H	H	H	H	H	H	H	H	H	H	H	H	H	H	H	H	H	H	H	H	H	H	H	H	H	H	H	H	H	H	H	H	H	H	H	H	H	H	H	H	H	H	H	H	H
1	A	A	A	A	A	H	H	H	H	H	H	H	H	H	H	H	H	H	H	H	H	H	H	H	H	H	H	H	H	H	H	H	H	H	H	H	H	H	H	H	H	H	H	H	H	H	H	H	H
1	H	H	H	H	H	H	H	H	H	H	H	H	H	H	H	H	H	H	H	H	H	H	H	H	H	H	H	H	H	H	H	H	H	H	H	H	H	H	H	H	H	H	B	B	B	B	B	B	B
1	B	B	B	B	B	B	B	B	B	B	B	B	B	B	B	B	B	B	B	B	B	H	H	H	H	H	H	H	H	H	H	H	H	H	H	H	H	H	H	H	H	H	H	H	H	H	H	H	H
1	H	A	A	H	A	A	A	H	H	H	A	A	A	A	A	A	H	H	A	H	A	H	H	H	A	H	A	A	A	A	A	A	A	H	H	A	H	H	H	H	H	H	H	H	A	A	H	H	A
1	B	B	H	H	H	H	H	H	H	H	H	H	H	H	H	H	H	H	H	NA	H	H	H	H	NA	H	H	A	H	H	H	A	H	B	H	H	H	H	H	H	H	H	H	H	H	H	H	NA	H
1	H	H	H	H	H	H	H	H	H	H	B	H	H	H	H	H	H	H	H	H	H	H	H	H	B	H	H	H	H	B	H	B	H	H	H	H	H	H	H	H	H	H	H	H	H	H	H	B	B
1	B	B	B	B	B	B	B	B	H	H	H	H	H	H	H	H	H	H	H	H	H	H	H	H	A	H	H	H	H	A	H	H	B	B	B	B	B	B	B	B	B	B	B	B	B	B	B	B	B
1	H	H	H	H	H	H	H	H	H	H	B	H	H	A	H	H	H	H	H	NA	A	H	H	H	NA	H	H	A	H	H	H	NA	H	H	H	H	A	H	H	H	H	H	H	H	H	H	B	NA	B
1	H	H	H	H	A	H	H	H	H	H	H	B	B	H	H	H	H	H	H	H	H	H	H	H	H	H	H	H	H	H	H	H	H	A	A	A	H	H	A	H	A	A	H	H	H	H	H	H	A
1	H	B	H	B	H	H	H	H	H	A	NA	A	A	H	H	H	H	H	H	B	H	H	H	H	NA	H	H	A	H	H	H	NA	NA	H	H	H	H	A	H	H	H	H	H	H	NA	H	H	NA	A
1	H	H	H	H	H	H	H	H	H	H	H	H	H	H	H	H	H	H	H	H	H	H	H	H	H	H	H	H	H	H	H	H	H	H	H	H	H	H	H	H	H	H	H	H	H	H	H	H	H
1	H	H	H	H	H	H	H	H	H	H	H	H	H	H	H	H	H	H	H	H	A	A	A	A	A	A	A	A	A	A	A	A	A	A	A	A	A	A	A	A	A	A	A	A	A	A	A	A	A
1	A	A	H	A	A	A	A	A	A	A	A	A	A	A	A	A	A	A	A	A	A	A	A	A	A	A	A	A	A	A	A	A	A	A	A	A	A	A	A	A	A	A	A	A	A	A	A	A	A
1	H	H	A	A	A	A	A	A	A	A	NA	A	A	A	A	A	A	A	A	NA	A	A	A	A	NA	A	A	A	A	A	A	NA	A	A	A	A	A	A	A	A	A	A	A	A	NA	A	A	NA	A
1	A	A	A	A	A	A	A	A	A	A	NA	A	A	A	A	A	A	A	A	A	A	A	A	A	NA	A	A	A	A	A	A	NA	A	A	A	A	A	A	A	A	A	A	A	A	NA	A	A	NA	A
1	B	B	B	B	B	B	B	B	B	NA	B	B	B	B	B	B	B	B	B	NA	B	B	B	B	NA	B	B	NA	B	B	B	NA	B	B	B	B	B	B	B	B	B	B	B	B	NA	B	B	NA	B
1	A	A	A	A	A	A	A	A	A	A	A	A	A	A	A	A	A	A	A	A	A	A	A	A	NA	A	A	A	A	A	A	A	A	A	A	A	A	A	A	A	A	A	A	A	A	A	A	NA	A
1	A	A	H	H	H	H	H	H	H	H	H	H	H	H	H	H	H	H	H	H	H	H	H	H	NA	H	H	H	H	H	B	B	B	B	B	B	B	B	B	B	B	B	B	B	B	B	B	NA	B
1	A	A	A	A	A	A	A	A	A	A	NA	A	A	A	A	A	A	A	A	NA	A	A	A	A	NA	A	A	A	A	A	A	A	H	H	H	H	H	H	H	H	H	H	H	H	H	H	H	NA	B
1	H	A	A	H	A	A	A	H	H	H	A	A	A	A	A	A	H	H	A	H	A	H	H	H	A	H	A	A	A	A	H	H	H	B	B	H	B	B	B	B	B	B	B	B	H	H	B	B	H
1	H	H	H	H	H	H	H	H	A	A	H	H	H	H	H	H	H	H	H	B	H	H	H	H	H	H	H	B	H	H	H	H	H	B	H	H	H	H	H	H	H	H	H	H	H	H	H	A	H
1	A	A	A	A	A	A	A	A	A	A	A	A	A	A	A	A	NA	A	A	A	A	A	A	A	A	A	A	A	A	A	A	A	A	A	A	A	A	A	A	A	A	A	A	A	A	A	A	A	A
1	B	B	B	B	B	B	B	B	B	B	H	H	H	H	H	H	H	H	H	NA	H	NA	NA	NA	H	H	H	H	H	A	H	H	H	H	H	H	H	H	H	H	H	H	A	A	A	A	A	A	A
1	H	H	H	H	H	H	H	H	H	H	H	H	H	H	H	H	NA	H	H	NA	H	H	H	H	H	H	H	H	H	NA	H	H	H	H	H	H	H	H	H	H	H	H	H	H	H	H	H	H	B
1	A	A	A	A	A	A	A	A	A	A	A	A	A	A	A	A	A	A	A	NA	A	A	A	A	A	A	A	A	A	NA	A	A	A	A	H	H	A	NA	A	A	A	A	A	A	A	A	A	A	A
1	B	B	B	B	B	B	B	B	B	B	B	B	B	B	B	B	B	B	B	B	B	B	B	B	B	B	B	B	B	NA	H	B	H	NA	H	H	H	H	H	H	H	H	H	H	H	H	H	H	H
1	H	A	A	B	A	A	A	H	NA	H	A	A	A	A	A	A	H	H	A	NA	A	H	H	H	A	H	A	A	A	A	A	H	A	H	H	A	H	H	B	B	B	B	H	H	A	A	A	H	A
0	H	H	NA	H	H	H	H	H	H	H	B	H	H	H	H	H	H	H	B	NA	B	H	H	H	NA	A	A	A	B	NA	H	NA	H	H	H	H	H	H	A	A	A	A	H	H	H	H	NA	NA	H
0	H	H	H	H	NA	H	H	H	H	H	H	H	H	H	H	H	H	H	H	B	H	H	H	H	NA	NA	H	H	H	H	H	NA	H	H	H	H	H	H	H	H	H	H	B	B	B	B	B	NA	B
1	A	A	NA	A	A	A	A	A	A	A	A	A	A	A	A	A	A	A	A	A	A	A	A	NA	NA	A	A	A	A	A	A	A	A	NA	A	A	A	A	A	A	A	A	A	A	A	A	H	NA	H
1	B	B	B	B	B	B	B	B	B	B	B	B	B	B	B	B	B	B	B	B	B	B	B	B	B	B	B	B	B	B	H	H	H	H	H	H	H	H	H	H	H	H	H	H	H	H	H	H	H
1	A	A	A	A	A	A	A	A	A	A	H	H	H	H	H	H	H	H	H	H	H	H	H	H	A	H	A	H	H	NA	H	NA	H	A	H	H	H	H	H	H	H	H	H	H	H	H	NA	H	NA
1	H	H	NA	B	H	H	H	H	H	A	A	H	H	H	H	H	H	H	H	H	H	H	H	H	H	NA	H	A	NA	NA	H	H	H	A	H	NA	H	H	H	H	H	H	H	H	H	NA	H	H	H
1	H	H	H	H	H	B	B	H	H	H	H	H	H	B	H	H	H	H	H	NA	B	H	H	H	NA	H	H	H	H	NA	H	H	H	H	H	H	H	H	H	H	H	H	H	H	H	NA	B	H	H
1	B	B	B	B	B	B	B	B	B	B	B	B	B	B	B	B	B	B	B	B	B	B	B	B	B	B	B	B	B	NA	B	B	B	B	H	H	H	H	H	H	H	H	H	H	H	H	NA	H	H
1	H	H	H	H	H	H	H	H	H	H	H	H	H	H	H	H	H	H	H	H	H	H	H	H	NA	H	H	H	H	NA	H	H	H	H	H	H	H	H	H	H	H	H	H	H	H	H	H	H	H
1	H	H	H	H	H	H	H	H	B	H	H	NA	NA	H	H	H	H	H	H	H	H	H	H	H	NA	H	H	H	NA	NA	H	NA	H	H	H	H	H	H	B	B	B	B	H	H	H	H	H	NA	H
0	H	H	H	H	H	H	H	H	H	H	B	B	B	B	B	B	B	B	B	B	B	B	B	B	B	B	B	B	B	B	B	B	B	B	B	B	B	B	B	B	B	B	B	B	B	B	H	H	H
1	B	B	H	H	H	H	H	H	A	A	A	A	A	A	A	A	NA	A	A	A	A	A	A	A	A	A	A	A	A	A	H	H	H	H	H	H	H	H	H	H	H	H	H	H	H	H	H	H	H
1	B	B	B	B	B	B	B	B	B	B	B	B	B	B	B	B	H	H	H	NA	NA	A	A	NA	NA	NA	H	H	H	NA	A	A	A	A	A	A	A	A	A	A	A	A	A	A	A	A	A	NA	A
1	B	B	B	B	B	B	B	B	H	H	H	H	H	H	B	B	B	B	B	B	B	B	B	B	B	B	B	B	B	NA	B	B	B	B	B	B	B	B	B	B	B	B	B	B	B	B	B	B	B
1	H	H	H	H	NA	H	H	H	H	H	H	H	H	H	B	B	NA	B	B	B	B	B	B	B	B	B	B	B	B	B	B	B	B	B	B	B	B	B	B	B	B	B	B	B	B	B	B	B	B
1	A	A	A	A	A	A	A	A	A	A	A	A	A	A	A	A	A	A	A	A	A	A	A	A	A	A	A	A	A	A	A	A	A	A	A	A	A	A	A	A	A	A	A	A	A	A	A	A	A
1	H	H	H	H	H	H	H	H	H	H	H	H	H	H	H	H	H	H	H	H	H	H	H	H	H	H	H	H	H	H	H	H	H	H	H	H	H	H	H	H	H	H	H	H	H	H	H	H	H
1	A	A	A	A	A	A	A	A	A	A	A	A	A	A	A	A	A	A	A	A	A	A	A	A	A	A	A	A	A	A	A	A	A	A	A	A	A	A	A	A	A	A	A	A	A	A	A	A	A
1	H	H	H	H	H	H	H	H	H	H	H	H	H	H	H	H	H	H	H	H	H	H	H	H	H	H	H	H	H	A	H	H	H	H	H	H	H	H	H	H	H	H	H	H	H	H	H	H	B
1	NA	A	A	H	A	A	A	H	H	H	A	A	A	A	A	A	H	H	A	H	A	H	H	H	A	H	A	A	A	NA	A	A	A	H	NA	A	H	H	H	H	H	H	H	H	A	A	H	A	A
0	A	A	A	A	A	A	A	A	A	A	NA	A	A	A	A	A	A	A	A	A	A	A	A	A	A	A	A	A	A	A	A	A	A	A	A	A	A	A	A	A	A	A	A	A	A	A	A	A	A
1	H	H	H	H	H	H	H	H	H	H	H	H	H	H	H	H	H	H	H	H	H	A	A	A	H	NA	H	H	H	NA	H	H	H	H	H	H	H	H	H	H	H	H	H	H	H	H	H	H	H
1	H	H	H	H	H	H	H	H	H	H	H	H	H	H	H	H	H	H	H	H	H	H	H	H	H	NA	H	H	H	B	H	H	H	H	A	A	A	A	A	A	A	A	A	A	A	A	A	A	A
1	H	H	H	H	H	H	H	H	H	H	H	H	H	H	H	H	H	H	H	H	H	H	H	H	H	H	H	H	H	NA	H	H	H	H	H	H	H	A	H	H	H	H	H	H	H	H	H	H	H
1	B	B	B	B	B	B	B	B	B	B	B	B	B	B	B	B	B	B	B	B	B	B	B	B	B	B	B	B	B	B	B	B	B	B	B	B	B	B	B	B	B	B	B	B	B	B	B	B	B
1	H	H	H	H	H	H	H	H	H	H	H	H	H	H	H	H	H	H	H	H	H	H	H	H	H	H	H	H	H	H	H	H	H	H	H	H	H	H	H	H	H	H	H	H	H	H	H	H	H
1	A	A	A	A	A	A	A	A	H	H	H	H	H	H	NA	B	H	H	H	H	H	H	H	H	H	H	H	H	H	B	H	H	H	H	H	H	H	H	H	H	H	H	H	H	H	NA	H	H	H
1	B	B	B	B	B	B	B	B	B	B	B	B	B	B	H	H	H	H	H	H	H	H	H	H	H	B	H	H	H	H	H	H	H	NA	H	H	H	H	H	H	H	H	H	H	H	H	H	H	H
1	B	B	B	B	B	B	B	B	H	H	H	H	H	H	H	H	NA	H	NA	H	H	H	H	H	NA	H	H	H	H	H	H	H	H	H	H	H	H	H	H	H	H	H	H	H	H	H	H	H	H
1	A	A	A	A	A	A	A	A	A	A	A	A	A	A	A	A	A	A	A	A	A	A	A	A	A	A	A	A	A	A	A	A	A	A	A	A	A	A	A	A	A	A	A	A	A	H	H	H	H
1	A	A	A	A	A	A	A	A	A	A	A	A	A	A	A	A	A	A	A	A	A	A	A	A	NA	A	A	A	A	A	A	A	A	A	A	A	A	H	H	H	H	H	H	H	H	H	H	A	H
0	B	B	B	B	B	B	B	B	B	B	B	B	B	B	B	B	B	B	B	B	B	B	B	B	B	B	B	B	B	B	B	B	B	B	B	B	B	B	B	B	B	B	B	B	B	B	B	B	B
1	B	B	B	B	B	B	B	B	B	B	B	B	B	B	H	H	H	H	H	B	H	H	H	H	H	NA	H	H	H	NA	H	H	H	B	H	NA	H	H	NA	NA	NA	NA	H	H	H	H	H	NA	NA
1	H	H	H	H	H	H	H	H	H	H	H	H	H	H	H	H	H	H	H	H	H	H	H	H	H	H	H	H	H	H	NA	H	H	H	H	H	H	H	H	H	H	H	H	H	H	H	H	H	H
1	A	A	A	A	A	A	A	A	A	A	A	A	A	A	A	A	A	A	A	A	A	A	A	A	A	A	A	A	A	NA	A	A	A	A	A	A	A	A	A	A	A	A	A	A	A	A	A	A	A
1	A	A	H	H	H	H	H	H	H	H	H	H	H	H	H	H	H	H	H	B	H	H	H	H	NA	H	H	H	H	H	H	H	H	H	H	H	H	H	H	H	H	H	H	H	H	H	H	NA	H
1	H	H	H	H	H	H	H	H	H	H	H	H	H	H	H	H	H	H	H	H	H	H	H	H	H	H	H	H	H	B	B	B	B	B	B	B	B	B	B	B	B	B	B	B	B	B	B	H	H
1	H	H	A	H	A	H	H	H	H	H	NA	H	H	H	H	H	H	H	H	H	H	B	B	H	H	H	H	H	H	H	H	H	H	H	H	H	H	A	H	H	H	H	H	H	H	NA	H	H	NA
1	H	H	H	H	H	H	H	H	H	H	H	H	H	H	H	H	H	H	H	H	H	H	H	H	H	H	H	H	H	NA	H	H	H	H	H	H	H	H	NA	NA	NA	NA	H	H	H	H	H	H	H
1	H	H	H	H	H	H	H	H	H	H	H	H	H	H	H	H	H	H	B	NA	H	H	H	H	NA	H	H	H	H	NA	H	H	H	H	H	H	H	H	H	H	H	H	H	H	H	H	H	H	NA
1	H	H	NA	H	H	H	H	H	NA	H	NA	NA	NA	H	H	H	NA	H	H	H	H	B	B	B	H	H	NA	H	H	NA	H	NA	H	A	NA	H	H	H	H	H	H	H	H	H	H	H	H	B	B
0	B	B	B	B	B	B	B	B	B	B	NA	B	B	B	B	B	B	B	B	B	B	B	B	B	NA	B	B	B	B	B	B	B	B	B	B	B	B	B	B	B	B	B	B	B	B	B	B	NA	B
0	H	B	H	H	H	H	H	H	H	H	H	H	H	NA	H	H	H	NA	H	H	H	H	H	H	H	H	H	H	H	NA	H	H	H	H	B	B	H	H	H	H	H	H	H	H	H	H	H	H	H
1	A	A	A	A	A	A	A	A	A	A	A	A	A	A	A	A	H	A	A	A	A	A	A	A	A	A	A	A	A	A	A	A	A	A	A	A	A	A	A	A	A	A	H	H	H	H	H	H	B
1	H	H	NA	A	A	A	A	A	A	A	A	A	A	A	A	A	A	A	A	A	A	A	A	A	A	A	A	A	A	A	A	A	A	A	A	A	A	A	A	A	A	A	A	A	A	A	A	A	A
1	H	H	H	H	H	B	NA	H	H	H	H	H	H	H	H	H	H	H	H	B	H	H	H	H	H	H	H	H	NA	H	H	H	H	A	H	NA	H	H	H	H	H	H	H	H	H	H	H	H	H
1	H	H	B	B	B	B	B	B	B	B	NA	B	B	B	B	B	B	B	B	B	B	B	B	B	B	B	B	B	B	B	B	B	B	B	B	B	B	B	B	B	B	B	B	B	B	B	B	B	B
1	A	A	H	H	H	H	H	H	H	H	H	B	B	B	B	B	H	B	B	B	B	B	B	B	B	B	B	B	B	B	B	B	B	B	B	B	B	B	B	B	B	B	B	B	B	B	B	B	B
1	B	B	B	B	B	B	B	B	B	B	B	B	B	B	B	B	B	B	B	B	B	B	B	B	B	B	B	B	B	B	B	B	B	B	B	B	B	B	B	B	B	B	B	B	B	B	B	B	B
1	A	A	A	A	A	A	A	A	A	A	A	A	A	A	A	A	A	A	A	A	A	A	A	A	A	A	H	H	H	H	H	H	H	H	H	H	H	H	H	H	H	H	H	H	H	H	H	H	H
1	B	B	B	B	B	B	B	B	B	B	B	NA	NA	NA	B	B	B	NA	B	B	B	B	B	B	B	NA	B	B	B	NA	B	B	B	B	NA	NA	B	B	B	B	B	B	B	B	B	B	B	B	NA
0	H	B	B	B	B	B	B	B	B	B	B	B	B	B	B	B	B	B	B	B	B	B	B	B	B	B	B	B	B	NA	B	B	B	B	B	B	B	B	B	B	B	B	B	B	B	B	B	B	B
0	A	A	A	A	A	A	A	A	A	A	A	A	A	A	NA	A	NA	A	A	A	H	A	A	A	NA	H	H	H	H	H	H	H	H	H	H	H	H	NA	H	H	H	H	H	H	H	H	H	NA	H
1	H	H	A	A	A	A	A	A	A	A	A	A	A	A	A	A	A	A	A	A	A	A	A	A	A	A	A	A	A	A	A	A	A	A	A	A	A	A	A	A	A	A	A	A	A	A	A	A	A
1	H	NA	H	H	H	H	H	H	H	H	H	H	H	H	H	H	H	H	H	NA	H	H	H	H	B	NA	B	H	H	NA	H	B	H	B	A	A	A	A	A	A	A	A	A	A	A	A	A	A	A
1	H	H	H	H	H	H	H	H	H	H	H	H	H	H	H	H	H	H	H	H	H	H	H	H	H	H	H	H	H	H	H	B	H	H	H	H	H	H	H	H	H	H	H	H	H	H	H	H	H
1	H	H	H	H	H	H	H	H	H	H	H	H	H	H	H	H	H	H	H	H	H	H	H	H	H	H	H	B	B	B	B	B	B	B	B	B	B	B	B	B	B	B	B	B	B	B	B	B	B
1	H	H	H	H	H	H	H	H	H	H	H	H	H	H	H	H	H	H	H	A	H	H	H	H	H	H	H	H	H	NA	H	H	H	H	H	H	H	H	H	H	H	H	H	H	H	H	H	H	H
1	B	B	B	B	B	B	B	B	B	B	NA	B	B	B	NA	B	B	B	B	B	B	B	B	B	B	B	B	B	B	NA	B	B	B	B	B	B	B	B	B	B	B	B	B	B	B	B	B	B	B
1	H	H	H	H	H	H	H	H	H	H	H	H	H	H	H	H	H	H	H	H	H	H	H	H	H	H	H	H	H	B	H	H	H	H	H	H	H	H	H	H	H	H	H	H	H	H	H	H	H
1	H	A	A	A	A	A	A	A	A	A	A	A	A	A	A	A	A	A	A	A	A	A	A	A	A	A	A	A	A	NA	A	A	A	A	A	A	A	A	A	A	A	A	A	A	A	H	H	H	H
1	B	B	B	B	B	B	B	B	B	B	B	B	B	B	B	B	B	B	B	B	B	B	B	B	B	B	B	B	B	NA	B	B	B	NA	B	B	B	B	B	B	B	B	B	B	B	B	B	NA	H
0	H	H	H	H	H	H	H	H	H	H	H	H	H	A	A	A	A	A	A	A	A	A	A	A	NA	A	A	A	A	A	A	A	A	A	A	A	A	A	A	A	A	A	A	A	A	A	A	NA	A
0	H	H	H	H	H	H	H	H	H	H	H	H	H	H	H	H	H	H	H	H	H	H	H	H	NA	H	H	H	H	NA	H	H	H	H	H	H	H	H	H	H	H	H	H	H	H	H	H	H	H
1	H	H	H	H	H	H	H	H	H	H	H	H	H	H	H	H	H	H	H	H	H	H	H	H	H	H	H	H	NA	NA	H	H	H	H	H	H	H	H	B	B	B	B	H	H	H	H	H	H	H
1	B	B	B	B	B	B	B	B	B	B	B	B	B	B	B	B	H	H	H	H	H	H	H	H	H	NA	H	H	H	NA	A	A	A	A	A	A	A	A	NA	NA	NA	NA	A	A	A	A	A	A	A
1	B	B	B	B	B	B	B	B	B	B	B	B	B	B	B	B	B	B	B	B	B	B	B	B	B	B	B	H	H	NA	H	H	H	H	H	NA	H	H	H	H	H	H	H	H	B	H	B	H	H
1	H	H	H	H	H	H	H	H	H	H	H	H	H	H	H	H	H	H	H	H	NA	H	H	H	H	H	H	H	H	H	H	H	H	H	H	NA	H	A	H	H	H	H	H	H	H	H	H	H	NA
1	H	H	H	H	H	H	H	H	H	H	H	H	H	H	H	H	H	H	H	H	H	H	H	H	H	H	H	H	H	NA	H	H	H	H	H	H	H	H	H	H	H	H	H	H	H	H	H	H	H
1	A	A	A	A	A	A	A	A	A	A	A	A	A	A	NA	A	NA	A	A	A	A	A	A	A	A	A	A	A	A	A	A	A	A	A	A	A	A	A	H	H	NA	NA	H	H	H	NA	NA	H	H
1	A	A	A	A	A	A	A	A	A	A	A	A	A	A	A	A	NA	A	A	A	NA	A	A	A	A	A	A	A	A	A	A	A	A	A	A	A	A	A	A	A	A	A	A	A	A	A	A	A	A
1	H	H	H	H	H	H	H	H	H	H	H	H	H	H	H	H	H	H	H	H	H	H	H	H	H	H	H	H	H	NA	H	H	H	H	H	H	H	H	H	H	H	H	H	H	H	H	H	H	H
1	H	H	H	H	H	H	H	H	H	H	H	H	H	H	H	H	H	H	H	H	H	H	H	H	H	H	H	H	H	A	H	H	H	H	H	H	H	H	H	H	H	H	H	H	H	H	H	H	H
0	B	B	B	B	B	B	B	B	B	B	B	NA	NA	B	B	B	B	B	B	B	B	B	B	B	B	NA	B	B	B	B	B	B	B	B	B	B	B	B	B	B	B	B	B	B	B	B	B	B	B
0	B	B	B	B	B	B	B	B	B	B	B	B	B	B	B	B	B	B	B	B	B	B	B	B	B	B	B	B	B	B	B	B	B	B	B	B	B	B	B	B	B	B	B	B	B	B	NA	B	B
1	A	A	A	A	A	A	A	A	A	A	A	A	A	A	A	A	A	A	A	A	A	A	A	A	A	A	A	A	A	NA	A	A	A	A	A	A	A	A	A	A	A	A	A	A	A	A	H	A	B
1	H	H	H	H	H	H	H	H	H	H	H	A	A	B	H	H	H	H	H	H	H	H	H	H	H	H	H	H	B	NA	H	NA	H	H	H	NA	H	H	H	H	H	H	H	H	H	B	H	H	H
1	A	A	A	H	H	H	H	H	H	H	H	H	H	H	H	H	H	H	H	H	H	H	H	H	H	B	H	H	H	NA	H	H	H	H	H	H	H	H	H	H	H	H	H	H	H	H	H	H	H
1	H	H	H	H	H	H	H	H	H	H	H	H	H	H	H	H	H	H	H	NA	H	H	H	H	H	H	H	H	H	H	H	H	H	H	H	H	H	H	H	H	H	H	H	H	H	H	H	H	H
1	H	H	A	H	H	H	H	H	H	H	H	H	H	H	H	H	H	H	H	NA	H	H	H	H	NA	H	H	H	H	A	H	H	H	A	H	H	H	H	B	B	B	B	H	H	H	H	H	H	H
1	A	A	A	A	A	A	A	A	A	A	NA	A	A	A	A	A	A	A	A	A	H	H	H	H	H	H	H	H	H	NA	H	H	H	H	H	H	H	H	H	H	H	H	H	H	H	H	H	H	H
1	B	B	B	B	B	B	B	B	B	B	B	B	B	B	B	B	B	B	B	NA	B	B	B	B	NA	B	B	B	B	B	B	NA	B	B	B	B	B	B	B	B	B	B	B	B	B	B	B	NA	B
1	H	H	H	H	H	H	H	B	H	H	H	H	H	H	H	H	H	H	H	NA	H	H	H	H	NA	A	A	A	A	NA	A	A	A	A	A	A	A	A	A	A	A	A	A	A	A	A	A	A	A
1	H	H	B	B	B	B	B	B	B	B	B	B	B	B	B	B	H	B	B	B	B	B	B	B	NA	B	B	B	B	B	B	B	B	B	B	B	B	B	B	B	B	B	B	B	B	B	B	B	NA
1	H	H	H	H	H	H	H	H	H	H	H	H	H	H	H	H	H	H	H	NA	H	H	H	H	NA	NA	NA	H	H	B	H	H	H	H	H	H	H	H	B	B	B	B	H	H	H	B	H	NA	H
1	B	B	B	B	B	B	B	B	B	B	B	B	B	B	B	B	B	B	B	B	B	B	B	B	B	B	B	B	B	B	H	H	H	B	H	H	H	H	H	H	H	H	H	H	H	H	H	H	H
1	A	A	A	A	A	A	A	A	A	A	A	A	A	A	A	A	A	A	A	A	A	A	A	A	A	A	A	A	A	A	A	A	A	A	A	A	A	A	A	A	A	A	A	A	A	A	A	A	A
1	B	B	B	B	B	B	B	B	B	B	B	B	B	B	B	B	B	B	B	B	B	B	B	B	B	B	B	B	H	NA	A	A	A	A	A	A	A	A	A	A	A	A	A	A	A	A	A	A	A
1	B	B	B	B	B	B	B	B	B	B	B	B	B	B	NA	B	NA	B	B	B	B	B	B	B	B	B	B	B	B	B	B	B	B	B	B	B	B	B	B	B	B	B	B	B	B	B	B	B	B
1	NA	H	NA	H	H	H	H	H	H	H	H	NA	NA	H	H	H	NA	H	H	H	H	H	H	H	H	H	H	H	H	NA	H	H	H	H	H	H	H	H	H	H	H	H	H	H	H	H	H	H	H
1	A	A	A	A	A	A	A	A	A	A	A	A	A	A	NA	A	NA	A	A	A	A	A	A	A	A	A	A	A	A	NA	H	H	H	H	H	H	H	H	H	H	H	H	H	H	H	NA	H	H	H
1	H	H	H	H	H	H	H	H	H	H	H	H	H	H	NA	NA	H	H	H	A	H	H	H	H	H	H	H	H	H	H	B	B	B	B	B	B	B	B	B	B	B	B	B	B	B	B	B	B	B
1	H	H	A	H	H	B	B	H	H	H	H	H	H	H	A	A	NA	H	H	H	H	H	H	H	NA	H	H	H	H	A	H	H	H	H	H	H	H	NA	H	H	H	H	H	H	H	H	H	A	A
1	A	A	A	A	A	A	A	A	A	A	A	A	A	H	H	H	H	H	H	H	H	H	H	H	B	B	H	H	H	H	H	H	H	H	H	H	H	H	H	H	H	H	H	H	H	NA	H	H	H
1	H	H	H	H	H	H	H	H	H	H	H	H	H	H	H	H	H	H	H	H	H	H	H	H	NA	H	H	NA	H	H	H	H	H	H	B	B	B	B	B	B	B	B	H	H	H	H	H	H	H
1	A	A	A	A	A	A	A	A	A	A	A	A	A	A	A	A	A	A	A	A	A	A	A	A	NA	A	A	A	A	NA	A	A	A	A	A	A	A	A	A	A	A	A	A	A	A	A	A	A	A
1	A	A	A	A	A	A	A	A	A	A	A	A	A	A	NA	A	A	A	A	NA	A	A	A	A	A	A	A	A	A	A	A	A	H	H	NA	NA	H	H	H	H	H	H	H	H	H	H	H	NA	H
1	A	A	A	A	A	A	A	A	A	A	A	A	A	A	A	A	A	A	A	A	A	A	A	A	A	A	A	A	A	A	A	A	A	A	A	A	A	A	A	A	A	A	A	A	A	A	A	A	A
1	H	H	H	H	H	H	H	H	H	H	H	H	H	NA	H	H	H	H	H	H	H	H	H	H	H	H	H	H	H	NA	A	A	A	A	A	A	A	A	A	A	A	A	A	A	A	A	A	A	A
1	B	B	H	H	H	H	H	H	H	H	H	B	B	H	H	H	H	H	H	H	A	H	H	H	NA	H	H	H	H	NA	H	A	A	A	A	A	A	A	A	A	A	A	A	A	A	A	A	NA	A
1	H	H	H	H	H	H	H	H	H	H	H	H	H	H	NA	B	H	H	H	H	H	H	H	H	H	H	H	H	H	NA	H	H	H	H	H	H	H	H	H	H	NA	H	H	H	H	H	H	H	H
1	B	B	B	B	B	B	B	B	B	B	B	B	B	B	NA	B	B	B	B	B	B	B	B	B	B	B	B	B	B	B	H	H	H	H	H	H	H	H	H	H	H	H	H	H	H	H	H	H	H
1	H	H	H	H	H	H	H	H	H	H	H	H	H	H	H	H	H	H	H	H	H	H	H	H	H	H	H	H	H	H	H	H	H	H	H	H	H	H	H	H	H	H	H	H	H	NA	H	H	H
1	H	H	H	H	H	H	H	H	H	H	H	H	H	H	A	A	A	A	A	NA	A	A	A	A	NA	A	A	A	A	A	A	NA	A	A	A	A	A	A	A	A	A	A	A	A	A	A	A	NA	A
1	A	A	A	A	A	A	A	A	A	A	A	A	A	A	A	A	A	A	A	A	A	A	A	A	A	A	A	A	A	A	A	A	H	H	H	H	H	H	H	H	H	H	H	H	H	H	H	H	H
1	H	H	H	H	H	H	H	H	H	H	H	H	H	H	H	H	H	H	H	H	H	H	H	H	H	H	H	H	H	NA	H	H	H	H	H	H	H	H	H	H	H	H	H	H	H	H	H	H	H
1	H	H	NA	H	H	H	H	H	H	H	H	H	H	H	H	H	H	H	H	B	H	H	H	H	NA	H	H	H	H	NA	H	H	H	H	H	H	H	H	H	H	H	H	H	H	H	H	NA	NA	H
1	B	B	B	B	B	B	B	B	B	B	B	B	B	B	B	B	B	B	B	B	B	B	B	B	B	B	B	B	B	B	B	B	B	B	B	B	B	H	B	B	B	B	H	H	H	H	H	H	A
1	B	B	B	B	H	H	H	H	H	H	H	H	H	H	H	H	H	H	H	H	H	H	H	H	H	H	H	H	H	NA	H	H	H	H	H	H	H	H	H	H	H	H	H	H	H	H	H	H	H
1	A	A	H	H	H	H	H	H	H	H	H	B	B	H	H	H	H	H	H	B	H	H	H	H	H	H	H	H	H	NA	H	H	H	H	H	H	H	H	H	H	H	H	H	H	H	H	H	NA	H
1	B	B	B	B	B	B	B	B	B	B	B	B	B	B	B	B	B	B	B	B	B	B	B	B	B	B	B	B	B	B	B	B	B	B	B	B	B	B	B	B	B	B	B	B	B	B	B	B	B
1	B	B	B	B	B	B	B	B	B	B	B	B	B	B	B	B	B	NA	B	B	B	B	B	B	B	B	B	B	B	B	B	B	B	B	B	B	B	B	B	B	B	B	B	B	B	B	B	B	B
1	B	B	B	B	B	B	B	B	B	B	NA	B	B	B	B	B	B	B	B	B	B	B	B	B	B	B	B	B	B	B	B	B	B	B	B	B	B	B	B	B	B	B	B	B	B	B	B	B	B
1	H	H	H	H	H	H	H	A	H	H	H	H	H	H	NA	H	H	H	H	NA	H	H	H	H	H	NA	H	H	H	H	H	H	H	H	H	H	H	H	H	H	H	H	H	H	H	H	H	H	NA
1	B	B	B	B	B	B	B	B	B	B	B	B	B	B	B	B	B	B	B	B	B	B	B	B	B	B	B	B	B	B	B	B	B	B	B	B	B	B	B	B	B	B	B	B	B	B	B	B	B
1	H	H	H	H	H	H	H	H	H	H	B	B	B	B	B	B	B	B	B	B	B	B	B	B	B	B	B	B	B	B	B	B	B	B	B	B	B	B	B	B	B	B	B	B	B	B	B	B	B
1	H	H	H	H	H	H	H	H	H	H	H	H	H	NA	H	H	H	H	H	H	H	H	H	H	H	H	H	H	H	H	H	H	H	H	H	H	H	H	H	H	H	H	H	H	H	H	H	H	H
1	H	H	H	H	H	H	H	H	H	H	H	H	H	H	H	H	H	H	H	H	H	H	H	H	H	H	H	H	H	NA	H	H	H	H	H	H	H	H	H	H	H	H	H	H	H	H	H	H	H
1	H	H	NA	H	H	H	H	H	H	H	H	H	H	H	H	H	H	H	H	H	H	H	H	H	H	H	H	H	H	H	H	H	H	H	H	H	H	H	H	H	H	H	H	H	H	H	H	H	H
1	H	B	B	B	B	B	B	B	B	B	B	NA	NA	B	NA	B	B	B	B	B	B	B	B	B	B	B	B	H	B	NA	B	B	B	B	B	B	B	B	B	B	B	B	B	B	B	B	H	B	B
1	B	B	B	B	B	B	B	B	B	B	B	NA	NA	H	H	H	H	H	H	H	H	H	H	H	H	H	H	H	H	NA	H	NA	H	H	H	H	H	H	H	H	H	H	H	H	H	H	H	H	H
1	A	A	A	A	A	A	A	A	A	A	A	A	A	A	NA	A	A	A	A	A	A	A	A	A	A	A	H	H	H	NA	H	H	H	H	A	A	H	H	H	H	H	H	B	B	B	B	B	B	B
1	A	A	A	H	H	H	H	H	H	H	H	H	H	H	H	H	H	H	H	H	H	H	H	H	H	H	B	H	H	NA	H	H	H	H	H	H	H	H	H	H	H	H	H	H	H	NA	H	H	H
1	H	H	H	B	H	H	H	H	H	H	H	H	H	H	H	H	H	H	H	H	H	H	H	H	H	H	H	H	H	NA	H	H	H	H	H	H	NA	H	H	H	H	H	H	H	H	H	H	NA	B
1	B	B	B	B	B	B	B	B	B	B	NA	B	B	B	B	B	B	B	B	B	B	B	B	B	B	B	B	B	B	NA	B	B	B	B	B	B	B	B	B	B	B	B	B	B	B	B	B	B	B
1	B	B	B	B	B	B	B	B	B	B	B	B	B	B	B	B	B	B	B	B	B	B	B	B	B	B	B	B	B	B	B	B	B	B	B	B	B	B	B	B	B	B	B	B	B	B	H	B	H
1	H	H	H	H	H	H	H	H	H	H	H	H	H	H	H	H	H	H	H	H	H	H	H	H	H	H	H	H	H	H	H	A	H	H	H	H	H	H	H	H	H	H	H	H	H	H	H	H	H
1	H	H	H	H	H	H	H	H	H	H	H	H	H	H	H	H	H	H	H	H	H	H	H	H	H	H	H	H	H	H	H	H	H	NA	H	H	H	H	H	H	H	H	H	H	H	H	H	H	H
1	H	H	H	H	H	H	H	H	H	H	H	H	H	H	H	H	H	H	H	H	H	H	B	B	H	H	A	A	A	A	A	A	A	A	A	A	A	A	A	A	A	A	A	A	A	A	A	A	A
1	H	H	H	H	H	H	H	H	H	H	H	H	H	H	H	H	H	H	H	H	H	H	H	H	H	H	H	H	B	H	H	H	H	H	H	H	H	H	H	H	H	H	H	H	H	H	H	H	H
1	A	A	A	A	A	A	A	A	A	A	A	A	A	A	A	A	A	A	A	A	H	H	H	H	H	H	H	H	H	H	H	H	H	H	H	H	H	H	H	H	H	H	H	H	H	H	H	H	H
1	H	H	A	A	NA	A	A	A	A	A	A	A	A	A	H	H	H	H	H	H	H	H	H	H	H	H	H	H	H	H	H	H	H	H	H	H	H	H	H	H	H	H	H	H	H	H	H	NA	NA
1	H	H	H	H	H	H	H	H	H	H	H	NA	H	H	H	H	H	H	H	H	H	H	H	H	H	H	H	H	H	H	H	H	H	H	H	H	H	H	B	B	B	B	H	H	H	H	H	H	H
1	B	B	B	B	B	B	B	B	B	B	B	B	B	B	B	B	B	B	B	B	B	B	B	B	NA	B	B	B	B	B	B	B	B	B	B	B	B	B	B	B	B	B	B	B	B	B	B	B	B
1	A	A	A	A	A	A	A	A	A	A	A	A	A	A	A	A	A	A	A	A	A	A	A	A	A	A	A	A	A	A	A	A	A	A	A	A	A	A	A	A	A	A	A	A	A	A	NA	A	A
1	H	H	H	H	H	H	H	H	H	H	H	H	H	H	H	H	H	H	H	H	H	H	H	H	NA	A	H	H	H	H	H	H	H	NA	H	H	H	H	H	H	H	H	H	H	H	H	H	NA	H
1	H	H	H	H	B	H	H	H	H	H	H	H	H	H	H	H	H	H	NA	B	H	H	H	H	B	H	H	H	H	NA	NA	H	H	H	H	H	H	H	H	H	H	H	H	H	H	NA	H	H	A
1	B	B	H	A	A	A	A	A	A	A	A	A	A	A	A	A	A	A	A	A	A	A	A	A	A	A	A	A	A	NA	A	A	A	A	A	A	A	A	A	A	A	A	A	A	A	A	A	A	A
1	A	A	A	A	A	A	A	A	A	A	NA	A	A	A	A	A	A	A	A	A	A	A	A	A	NA	A	A	A	A	A	A	A	A	A	A	A	A	A	A	A	A	A	A	A	A	A	A	A	A
1	A	A	NA	A	A	A	A	A	A	A	A	A	A	A	A	A	A	A	A	A	A	A	A	A	A	A	A	A	A	A	A	A	A	A	A	A	A	A	A	A	A	A	A	A	A	A	A	A	A
1	H	H	NA	H	H	H	H	H	H	H	H	H	H	H	H	H	H	H	H	H	H	H	H	H	H	B	H	H	H	NA	H	H	H	H	H	H	H	H	B	B	B	B	B	B	B	B	B	B	B
1	H	H	H	H	H	H	H	H	H	H	H	H	H	H	B	B	B	B	B	B	B	B	B	B	B	B	B	B	B	B	B	B	B	B	B	B	B	B	B	B	B	B	B	B	B	B	B	B	B
1	A	A	A	A	A	A	A	A	A	A	NA	A	A	A	A	A	A	A	A	A	A	A	A	A	A	A	A	A	A	A	A	A	A	A	A	A	A	A	A	A	A	A	A	A	A	A	A	A	A
1	A	A	A	A	A	A	A	A	A	A	A	A	A	A	A	A	A	A	A	A	A	A	A	A	A	A	A	A	A	A	A	A	A	A	A	A	A	A	A	A	A	A	A	A	A	A	A	A	A
1	B	B	B	B	B	B	B	B	B	B	B	B	B	B	B	B	B	B	B	B	B	B	B	B	B	B	H	H	H	NA	H	NA	H	H	H	H	H	NA	B	B	B	B	H	H	H	H	H	H	B
1	A	A	A	A	A	A	A	A	A	A	A	A	A	A	NA	A	NA	A	A	A	A	A	A	A	A	A	A	A	A	A	A	A	A	A	A	A	A	A	A	A	A	A	A	A	A	A	A	A	A
1	A	A	A	A	A	A	A	A	A	A	A	A	A	A	A	A	A	A	A	A	A	A	A	A	A	A	A	A	A	A	A	A	A	A	A	A	A	A	A	A	A	A	A	A	A	A	A	A	A
1	H	B	B	B	B	B	B	B	B	B	B	B	B	B	B	B	B	B	B	NA	B	B	B	B	B	B	B	B	B	NA	B	B	B	B	B	B	B	B	B	B	B	B	B	B	B	B	B	B	B
1	A	A	A	A	A	A	A	A	A	A	A	A	A	A	A	A	A	A	A	A	A	A	A	A	A	A	A	A	A	A	A	A	A	A	A	A	A	A	A	A	A	A	A	A	A	A	A	A	A
1	A	A	A	A	A	A	A	A	A	A	A	A	A	A	A	A	A	A	A	A	A	A	A	A	A	A	H	H	H	H	H	A	H	H	H	H	NA	H	H	H	H	H	H	H	H	H	H	H	B
1	H	H	H	H	H	H	H	H	H	H	H	H	H	A	H	H	H	H	H	H	NA	H	H	H	H	H	B	B	B	B	B	B	B	B	B	B	B	B	B	B	B	B	H	H	H	H	NA	H	NA
1	B	B	B	B	B	B	B	B	B	B	B	B	B	B	B	B	B	B	B	B	B	B	B	B	B	B	B	B	B	B	B	B	B	B	B	B	B	B	B	B	B	B	B	B	B	B	B	B	B
1	H	B	B	B	B	B	B	B	B	B	B	B	B	B	B	B	B	B	B	B	B	B	B	B	B	B	H	H	H	A	H	H	H	H	H	H	H	H	H	H	H	H	H	H	H	H	H	H	NA
1	H	H	A	H	H	H	H	H	H	H	H	H	H	H	H	H	H	H	H	H	H	H	H	H	H	H	H	H	H	NA	H	H	H	H	H	H	H	H	H	H	H	H	H	H	H	H	H	NA	H
1	H	H	H	H	H	H	H	H	H	H	H	H	H	H	H	H	H	H	H	H	H	H	H	H	H	H	H	H	H	NA	H	H	H	H	H	H	H	H	H	H	H	H	H	H	H	H	H	H	H
1	H	H	H	H	B	B	B	B	B	B	B	H	H	H	H	H	H	H	H	NA	H	H	H	H	NA	H	H	H	H	A	H	H	H	H	A	A	H	H	H	H	H	H	H	H	H	H	H	NA	H
1	A	A	A	A	A	A	A	A	A	A	A	A	A	A	A	A	A	A	A	NA	A	A	A	A	A	A	A	A	A	A	A	A	A	A	A	A	A	A	A	A	A	A	A	A	A	A	A	A	A
1	A	A	A	A	A	A	A	A	A	A	A	A	A	A	A	A	A	A	A	A	A	A	A	A	A	A	A	A	A	A	A	A	A	A	A	A	A	A	A	A	A	A	A	A	A	A	A	A	A
1	A	A	A	A	A	A	A	A	A	A	A	A	A	A	A	A	A	A	A	A	A	A	A	A	NA	A	A	A	A	A	A	A	A	A	A	A	A	A	A	A	A	A	A	A	A	A	A	A	A
1	A	A	A	A	A	A	A	A	A	A	A	A	A	A	A	A	A	A	A	A	A	A	A	A	NA	A	A	A	A	A	A	A	A	A	A	A	A	A	A	A	A	A	A	A	A	A	A	A	A
1	H	H	H	H	H	H	H	H	H	H	H	H	H	H	H	H	H	H	H	B	H	H	H	H	NA	A	A	A	A	NA	A	A	A	A	A	A	A	A	A	A	A	A	A	A	A	A	A	A	A
1	H	H	H	H	H	H	H	H	H	H	H	B	B	H	H	H	H	H	H	H	H	H	H	H	H	H	H	H	H	H	H	H	H	H	H	H	H	H	H	H	H	H	H	H	H	H	H	H	B
1	B	B	B	B	B	B	B	B	B	B	B	B	B	B	B	B	B	B	B	B	B	B	B	B	B	B	B	B	B	B	B	B	B	B	B	B	B	B	B	B	B	B	B	B	B	H	H	H	H
[truncated: 347 more columns]
