# Supplementary material for: Modulation of ACD6 dependent hyperimmunity by natural alleles of an Arabidopsis thaliana NLR resistance gene
Source: PLoS Genet. 2018 Sep 20;14(9):e1007628. doi: 10.1371/journal.pgen.1007628 (PMC6168153; doi:10.1371/journal.pgen.1007628)
Supplement: S5 Table — (XLSX) [file pgen.1007628.s013.xlsx]

## Sheet: Sheet1
S5 Table. Accessions in phylogenetic tree of RPP4/RPP5/SNC1 and gene names.
Name	SNC1		ACD6	Country	Latitude	Longtitude
	Single NL	Duplicated NL
LDV-18				FRA	48.5167	-4.06667
Che-2	T605-R1	T055-R1	Est-Like	USA	43.5251	-86.1843
Ty-1		T149.1-R1	Est-Like	UK	56.4	-5.2
DraIV6-22	T085-R1	T373-R1		CZE	49.4112	16.2815
Bay-0	T013.2-R1			GER	49	11
C24	T005-R1			POR	40.2077	-8.42639
Col-0				USA	38.3	-92.3
HR-5				UK	51.4083	-0.6383
Mt-0				UK	51.4083	-0.6383
Ull2-5				SWE	56.0648	13.9707
Ws-2		T078-R1		RUS	52.3	30
Bur-0		T026-R1		IRL	54.1	-6.2
Ct-1		T033-R1	Est-Like	ITA	37.3	15
Edi-0				UK	55.9494	-3.16028
Hi-0				NED	52	5
Kn-0				LTU	54.8969	23.8924
Ler-0				GER	47.984	10.8719
No-0				GER	51.0581	13.2995
Oy-0				NOR	60.3855	6.19302
Po-0				GER	50.7167	7.1
Rsch-4				RUS	56.3	34
Sf-2				ESP	41.7833	3.03333
Tsu-0				JPN	34.43	136.31
Ws-0				RUS	52.3	30
Wil-2				LTU	54.6833	25.3167
Wu-0				GER	49.7878	9.9361
Yo-0	T023-R1			USA	37.45	-119.35
Zu-0				SUI	47.3667	8.55
Lag1-2		T079-R1		GEO	41.8296	46.2831
Yeg-8		T002-R1		ARM	39.8692	45.3622
Bar-1				SWE	62.8698	18.381
Alm-0				ESP	39.88	-0.36
Cem-0	T056.1-R1			ESP	41.15	-4.32
Cor-0				ESP	40.83	-2
Cum-1				ESP	38.07	-6.66
Fun-0				ESP	40.79	-4.05
Gra-0				ESP	36.77	-5.39
Her-12				ESP	39.4	-5.78
Hum-2	T069-R1			ESP	42.23	-3.69
Iso-0				ESP	43.05	-5.37
Lso-0		T031.2-R1		ESP	38.86	-3.16
Moa-0				ESP	42.46	0.7
Scm-0				ESP	42.46	0.7
Sne-0				ESP	37.09	-3.38
Vig-1				ESP	42.31	-2.53
Vis-0				ESP	39.85	-6.04
Lesno-4				RUS	53.04	51.96
Liri-1	T575-R1, T228-R1			ITA	41.41	13.77
Marel-1	T235-R1, T063-R1			ITA	38.92	16.47
Mitterberg-2-185				ITA	46.3668	11.2837
Schip-1		T001.2-R1		BUL	42.72	25.33
Etna-2	T014-R1			ITA	37.69	14.98
Qar-8a		T045-R1		LBN	34.1	35.84
Erg2-6				GER	48.5	8.8
Lu4-2	T041.1-R1			GER	48.54	9.09
Con-0	T060-R1			ESP	37.94	-5.6
Moj-0				ESP	36.76	-5.28
Nac-0				ESP	40.75	-3.99
Per-0				ESP	37.6	-1.12
Pun-0	T030.2-R1			ESP	40.4	-4.77
BEZ-9		T031-R1		FRA	44.12	3.77
Don-0		T254-R1		ESP	36.83	-6.36
Ped-0				ESP	40.74	-3.9
Sha				AFG	37.29	71.3
Pro-0		SNC1-Pro	Est-Like	ESP	43.28	-6.01
Col-0	SCN1-Col			USA	38.3	-92.3
Est-1	SNC1-Est		Est-Like	EST	58.3	25.3
