# Supplementary material for: Modulation of ACD6 dependent hyperimmunity by natural alleles of an Arabidopsis thaliana NLR resistance gene
Source: PLoS Genet. 2018 Sep 20;14(9):e1007628. doi: 10.1371/journal.pgen.1007628 (PMC6168153; doi:10.1371/journal.pgen.1007628)
Supplement: S7 Table — (XLSX) [file pgen.1007628.s015.xlsx]

## Sheet: Sheet1
S7 Table. Primers used for generating constructs and qRT-PCR.
Primer ID	Sequence (5'-3')	Orientation	Primer Name	Description
G-41571	GCACAACCGTGAATCCTCTT	Sense	SNC1-gF	Forward primer for amplifying genomic DNA of SNC1 from both Est-1 and Pro-0, together with G-41572
G-41572	ggctaaggatccaggaaagg	Anti-sense	SNC1-gR	Reverse primer for amplifying genomic DNA of SNC1 from both Est-1 and Pro-0, together with G-41571
G-41641	aatatcttgtacagtaagtc	Anti-sense	SNC1-gF2	Forward primer for amplifying genomic DNA of SNC1 from both Est-1 without primer, working together with G-41571
G-42258	TAGTAAGCTTGAGAAACTGTG	Sense	SNC1-swap-F1	Gibson assemble primer for amplying SNC1-linker from Col-0, Est-1 and Pro-0 , together with G-42259
G-42259	AGGCAGTCGAGATAATCTAGT	Anti-sense	SNC1-swap-R1	Gibson assemble primer for amplying SNC1-linker from Col-0, Est-1 and Pro-0, together with G-42258
G-42260	CACAGTTTCTCAAGCTTACTA	Sense	SNC1-swap-F2	Gibson assemble primer for linearizing SNC1 vector as template for assemblying of different NL linker, together with G-42261
G-42261	ACTAGATTATCTCGACTGCCT	Anti-sense	SNC1-swap-R2	Gibson assemble primer for linearizing SNC1 vector as template for assemblying of different NL linker, together with G-42260
G-16352	GAGTTTGTAGCCTATTCAAAGGCATT	Sense	ACD6-gF	Forward primer for amplifying genomic DNA of ACD6 from both Pro-0 and Rmx-A180, together with G-12080
G-12080	GAGCCAGTCTCATCAAAATCG	Anti-sense	ACD6-gR	Reverse primer for amplifying genomic DNA of ACD6 from both Pro-0 and Rmx-A180, together with G-16352
N-0078	GAGCCTTACAACGCTACTCTGTCTGTC	Sense	TUB-qRT-PCR-F	Primer for qRT quantification
N-0079	ACACCAGACATAGTAGCAGAAATCAAG	Anti-sense	TUB-qRT-PCR-R	Primer for qRT quantification
G-38258	ACACGTGCAATGGAGTTTGTGG	Sense	PR1-qRT-PCR-F	Primer for qRT quantification
G-38259	TTGGCACATCCGAGTCTCACTG	Anti-sense	PR1-qRT-PCR-R	Primer for qRT quantification
G-16287	ATCACTGCAATTGCCCATGT	Sense	ACD6-qRT-PCR-F	Primer for qRT quantification
G-16288	ACACGCCACACAACCAAAA	Anti-sense	ACD6-qRT-PCR-R	Primer for qRT quantification
G-44509	TCAAGAAACAGAGTACAACCAACAG	Sense	SNC1-qRT-PCR-F	Primer for qRT quantification
G-44510	GACACAGGATTGGCCGCTCTAAA	Anti-sense	SNC1-qRT-PCR-F	Primer for qRT quantification
